# Supplementary material for: Continued Androgen Signalling Inhibition improves Cabazitaxel Efficacy in Prostate Cancer
Source: eBioMedicine. 2021 Nov 5;73:103681. doi: 10.1016/j.ebiom.2021.103681 (PMC8586743; doi:10.1016/j.ebiom.2021.103681)
Supplement: Supplementary file 1 [file mmc1.xlsx]

## Sheet: Settings_tools_RNA_seq
Tool	Object	Setting
trimmomatic
	call	trimmomatic -Xmx12G
	scratch	10000
	mem	10000
	time	235
paired
	slidingwindow	4
	threads	2
	phred	-phred33
	mode	PE
	minQual	2
	rnaadapterfile	resources/TruSeq2-PE.fa
	seedmismatches	1
	palindrom	30
	min_adapt_len	1
	keep_both	TRUE
	minlen	50
	score	7
samtools
	call	samtools
flagstat
	scratch	2000
	mem	4000
	time	20
	threads	1
sambamba
	call	sambamba
markdup
	scratch	2000
	mem	4000
	time	20
	threads	6
fastqc
	call	fastqc
	scratch	10000
	mem	10000
	time	60
	threads	1
star
	call	STAR
	readFilesCommand	zcat
	outSAMtype	BAM SortedByCoordinate
	outSAMstrandField	intronMotif
	outFilterIntronMotifs	RemoveNoncanonicalUnannotated
	chimSegmentMin	12
	chimJunctionOverhangMin	12
	alignSJDBoverhangMin	10
	alignMatesGapMax	200000
	alignIntronMax	200000
	outFilterMultimapNmax	20
	outFilterMismatchNMAX	5
	outStd	BAM_SortedByCoordinate
	outSamUnmapped	Within
	alignEndsType	Local
	chimOutType	WithinBAM
	twopassMode	Basic
	twopass1readsN	-1
	quantMode	GeneCounts
	scratch	15000
	mem	15000
	time	235
	threads	20
featureCounts
	call	featureCounts
	scratch	1000
	mem	1000
	time	30
	threads	12
	parametersSingle	-t exon -g gene_id --largestOverlap --primary --fracOverlap 0.8
	parametersPaired	-p -t exon -g gene_id -f -s 2 --primary --fracOverlap 0.8

## Sheet: Sign_downregulated_genes_Enza
gene	baseMean	log2FoldChange	lfcSE	stat	pvalue	padj	external_gene_name	description	gene_biotype	chromosome_name	start_position	end_position	strand
ENSG00000248144	1036.8	-4.21214	0.547565	-7.69249	1.44304e-14	3.74531e-12	ADH1C	alcohol dehydrogenase 1C (class I), gamma polypeptide [Source:HGNC Symbol;Acc:HGNC:251]	protein_coding	4	99336492	99353027	-1
ENSG00000149256	17.2917	-4.08234	0.456268	-8.94724	3.64467e-19	2.94699e-16	TENM4	teneurin transmembrane protein 4 [Source:HGNC Symbol;Acc:HGNC:29945]	protein_coding	11	78652831	79440948	-1
ENSG00000035720	39.5955	-3.84957	0.529855	-7.26533	3.72115e-13	7.38017e-11	STAP1	signal transducing adaptor family member 1 [Source:HGNC Symbol;Acc:HGNC:24133]	protein_coding	4	67558728	67607337	1
ENSG00000170486	14.7744	-3.52426	0.630679	-5.58804	2.29642e-08	1.68214e-06	KRT72	keratin 72 [Source:HGNC Symbol;Acc:HGNC:28932]	protein_coding	12	52585589	52601538	-1
ENSG00000159763	2.56781	-3.46073	0.846315	-4.08918	4.329e-05	0.00118655	PIP	prolactin induced protein [Source:HGNC Symbol;Acc:HGNC:8993]	protein_coding	7	143132077	143139746	1
ENSG00000258926	3.25329	-3.37194	0.777996	-4.33414	1.46332e-05	0.000471832	AL355916.2		antisense	14	61537508	61545287	-1
ENSG00000096088	90.4852	-3.30941	0.912193	-3.62797	0.000285656	0.00558118	PGC	progastricsin [Source:HGNC Symbol;Acc:HGNC:8890]	protein_coding	6	41736711	41754109	-1
ENSG00000172955	99.8843	-3.09502	0.419607	-7.376	1.63111e-13	3.57197e-11	ADH6	alcohol dehydrogenase 6 (class V) [Source:HGNC Symbol;Acc:HGNC:255]	protein_coding	4	99202638	99219537	-1
ENSG00000156234	113.891	-3.08817	0.77359	-3.992	6.55186e-05	0.00165354	CXCL13	C-X-C motif chemokine ligand 13 [Source:HGNC Symbol;Acc:HGNC:10639]	protein_coding	4	77511753	77611834	1
ENSG00000227802	2.06931	-3.07805	0.819173	-3.75751	0.000171611	0.00366398	DNAJB3	DnaJ heat shock protein family (Hsp40) member B3 [Source:HGNC Symbol;Acc:HGNC:32397]	transcribed_processed_pseudogene	2	233742750	233744015	-1
ENSG00000135226	1816.51	-3.06443	0.557838	-5.49341	3.9425e-08	2.71748e-06	UGT2B28	UDP glucuronosyltransferase family 2 member B28 [Source:HGNC Symbol;Acc:HGNC:13479]	protein_coding	4	69280499	69295050	1
ENSG00000250696	123.308	-3.02017	0.616208	-4.90122	9.52414e-07	4.51978e-05	AC111000.4		antisense	4	69182100	69216766	1
ENSG00000213759	6074.92	-3.0099	0.571785	-5.26404	1.40926e-07	8.44071e-06	UGT2B11	UDP glucuronosyltransferase family 2 member B11 [Source:HGNC Symbol;Acc:HGNC:12545]	protein_coding	4	69199951	69214731	-1
ENSG00000059804	10.9388	-2.97973	0.471832	-6.31523	2.69752e-10	3.09891e-08	SLC2A3	solute carrier family 2 member 3 [Source:HGNC Symbol;Acc:HGNC:11007]	protein_coding	12	7919230	7936275	-1
ENSG00000257542	17.2102	-2.97623	0.366055	-8.13057	4.2728e-16	1.57591e-13	OR7E47P	olfactory receptor family 7 subfamily E member 47 pseudogene [Source:HGNC Symbol;Acc:HGNC:8421]	transcribed_unprocessed_pseudogene	12	52084744	52108261	1
ENSG00000280623	56.7566	-2.94417	0.673027	-4.37453	1.21694e-05	0.000404167	PCAT14	prostate cancer associated transcript 14 (non-protein coding) [Source:HGNC Symbol;Acc:HGNC:48977]	lincRNA	22	23536881	23547797	1
ENSG00000249599	3.95558	-2.88839	0.584933	-4.93799	7.89334e-07	3.83237e-05	BMPR1B-AS1	BMPR1B antisense RNA 1 (head to head) [Source:HGNC Symbol;Acc:HGNC:50864]	lincRNA	4	94743800	94757533	-1
ENSG00000260896	22.3882	-2.72779	0.539454	-5.05657	4.26865e-07	2.27189e-05	LINC02170	long intergenic non-protein coding RNA 2170 [Source:HGNC Symbol;Acc:HGNC:53032]	lincRNA	16	80828735	80892595	-1
ENSG00000203837	3.36735	-2.70536	0.599514	-4.51259	6.40403e-06	0.000231379	PNLIPRP3	pancreatic lipase related protein 3 [Source:HGNC Symbol;Acc:HGNC:23492]	protein_coding	10	116427867	116477957	1
ENSG00000223561	30.4961	-2.70205	0.489743	-5.51729	3.44265e-08	2.41249e-06	AC005165.1		lincRNA	7	25593351	25750994	-1
ENSG00000163993	105.312	-2.68911	0.356219	-7.54905	4.38459e-14	1.05951e-11	S100P	S100 calcium binding protein P [Source:HGNC Symbol;Acc:HGNC:10504]	protein_coding	4	6693069	6697170	1
ENSG00000265369	29.3367	-2.6889	0.327863	-8.20128	2.37838e-16	9.25939e-14	PCAT18	prostate cancer associated transcript 18 (non-protein coding) [Source:HGNC Symbol;Acc:HGNC:49211]	lincRNA	18	26687621	26703638	-1
ENSG00000257989	3.60951	-2.68783	0.629095	-4.27253	1.93264e-05	0.00059662	AC078864.1		lincRNA	12	52092485	52104297	-1
ENSG00000187094	5.33037	-2.66784	0.527433	-5.05816	4.23324e-07	2.25877e-05	CCK	cholecystokinin [Source:HGNC Symbol;Acc:HGNC:1569]	protein_coding	3	42257825	42266207	-1
ENSG00000019549	5.2751	-2.6668	0.501853	-5.3139	1.07302e-07	6.57668e-06	SNAI2	snail family transcriptional repressor 2 [Source:HGNC Symbol;Acc:HGNC:11094]	protein_coding	8	48917604	48921740	-1
ENSG00000186049	35.6486	-2.66226	0.541675	-4.91486	8.88465e-07	4.24504e-05	KRT73	keratin 73 [Source:HGNC Symbol;Acc:HGNC:28928]	protein_coding	12	52607570	52618559	-1
ENSG00000154143	22.1249	-2.65417	0.348284	-7.6207	2.52298e-14	6.39044e-12	PANX3	pannexin 3 [Source:HGNC Symbol;Acc:HGNC:20573]	protein_coding	11	124611490	124620356	1
ENSG00000166292	3.8024	-2.64507	0.70298	-3.76265	0.000168124	0.00361193	TMEM100	transmembrane protein 100 [Source:HGNC Symbol;Acc:HGNC:25607]	protein_coding	17	55719627	55732121	-1
ENSG00000156096	350.607	-2.64404	0.496404	-5.32638	1.00191e-07	6.21331e-06	UGT2B4	UDP glucuronosyltransferase family 2 member B4 [Source:HGNC Symbol;Acc:HGNC:12553]	protein_coding	4	69480165	69526014	-1
ENSG00000228278	173.326	-2.60027	0.753854	-3.44931	0.000562026	0.00979724	ORM2	orosomucoid 2 [Source:HGNC Symbol;Acc:HGNC:8499]	protein_coding	9	114329869	114333252	1
ENSG00000066032	30.9907	-2.57462	0.718035	-3.58565	0.000336238	0.00640284	CTNNA2	catenin alpha 2 [Source:HGNC Symbol;Acc:HGNC:2510]	protein_coding	2	79185231	80648861	1
ENSG00000106066	13.2216	-2.56479	0.308403	-8.31636	9.0707e-17	3.81387e-14	CPVL	carboxypeptidase, vitellogenic like [Source:HGNC Symbol;Acc:HGNC:14399]	protein_coding	7	28995231	29195451	-1
ENSG00000257495	3.24219	-2.55782	0.685994	-3.72864	0.000192515	0.00403514	KRT73-AS1	KRT73 antisense RNA 1 [Source:HGNC Symbol;Acc:HGNC:49607]	antisense	12	52601467	52615305	1
ENSG00000215110	118.791	-2.54954	0.428894	-5.94444	2.77399e-09	2.52457e-07	UGT2B25P	UDP glucuronosyltransferase family 2 member B25, pseudogene [Source:HGNC Symbol;Acc:HGNC:12549]	processed_pseudogene	4	69389492	69402081	1
ENSG00000248824	4.40121	-2.54684	0.571916	-4.45317	8.46125e-06	0.000292816	AC108078.1		unprocessed_pseudogene	4	69406931	69407655	1
ENSG00000229314	1079.18	-2.53615	0.685937	-3.69735	0.000217864	0.0044554	ORM1	orosomucoid 1 [Source:HGNC Symbol;Acc:HGNC:8498]	protein_coding	9	114323056	114326475	1
ENSG00000230393	91.3529	-2.52024	0.377787	-6.67106	2.53963e-11	3.44455e-09	AC092667.1		antisense	2	100104919	100107504	1
ENSG00000273777	4.23645	-2.48292	0.519795	-4.77673	1.78169e-06	7.72297e-05	CEACAM20	carcinoembryonic antigen related cell adhesion molecule 20 [Source:HGNC Symbol;Acc:HGNC:24879]	protein_coding	19	44501677	44529788	-1
ENSG00000169224	9.7736	-2.39657	0.415758	-5.76433	8.19851e-09	6.62913e-07	GCSAML	germinal center associated signaling and motility like [Source:HGNC Symbol;Acc:HGNC:29583]	protein_coding	1	247507058	247577690	1
ENSG00000224689	17.9252	-2.39189	0.266692	-8.96871	2.99998e-19	2.62785e-16	ZNF812P	zinc finger protein 812, pseudogene [Source:HGNC Symbol;Acc:HGNC:33242]	transcribed_unprocessed_pseudogene	19	9689924	9700776	-1
ENSG00000091138	23.9192	-2.34883	0.526788	-4.45878	8.24281e-06	0.000287377	SLC26A3	solute carrier family 26 member 3 [Source:HGNC Symbol;Acc:HGNC:3018]	protein_coding	7	107765467	107803225	-1
ENSG00000211448	122.15	-2.34726	0.206848	-11.3478	7.60851e-30	3.99884e-26	DIO2	iodothyronine deiodinase 2 [Source:HGNC Symbol;Acc:HGNC:2884]	protein_coding	14	80197527	80387757	-1
ENSG00000166391	33.6757	-2.34035	0.655222	-3.57185	0.00035447	0.00668343	MOGAT2	monoacylglycerol O-acyltransferase 2 [Source:HGNC Symbol;Acc:HGNC:23248]	protein_coding	11	75717819	75732958	1
ENSG00000135773	18.3971	-2.33787	0.33088	-7.06562	1.59897e-12	2.7781e-10	CAPN9	calpain 9 [Source:HGNC Symbol;Acc:HGNC:1486]	protein_coding	1	230747384	230802003	1
ENSG00000018625	7.52073	-2.29203	0.463325	-4.94691	7.53993e-07	3.68632e-05	ATP1A2	ATPase Na+/K+ transporting subunit alpha 2 [Source:HGNC Symbol;Acc:HGNC:800]	protein_coding	1	160115759	160143591	1
ENSG00000107099	8.59471	-2.28659	0.530771	-4.30804	1.64705e-05	0.000519131	DOCK8	dedicator of cytokinesis 8 [Source:HGNC Symbol;Acc:HGNC:19191]	protein_coding	9	214854	465259	1
ENSG00000143850	160.525	-2.28408	0.245264	-9.31275	1.24564e-20	1.30935e-17	PLEKHA6	pleckstrin homology domain containing A6 [Source:HGNC Symbol;Acc:HGNC:17053]	protein_coding	1	204218851	204377665	-1
ENSG00000070526	307.889	-2.25191	0.420637	-5.35357	8.62343e-08	5.52714e-06	ST6GALNAC1	ST6 N-acetylgalactosaminide alpha-2,6-sialyltransferase 1 [Source:HGNC Symbol;Acc:HGNC:23614]	protein_coding	17	76624761	76643838	-1
ENSG00000107518	8.98618	-2.24312	0.396187	-5.66176	1.49831e-08	1.14127e-06	ATRNL1	attractin like 1 [Source:HGNC Symbol;Acc:HGNC:29063]	protein_coding	10	115093365	115948992	1
ENSG00000197249	5.04319	-2.2385	0.458759	-4.87946	1.06375e-06	4.94761e-05	SERPINA1	serpin family A member 1 [Source:HGNC Symbol;Acc:HGNC:8941]	protein_coding	14	94376747	94390693	-1
ENSG00000196344	7.33543	-2.22284	0.399011	-5.57087	2.53471e-08	1.81867e-06	ADH7	alcohol dehydrogenase 7 (class IV), mu or sigma polypeptide [Source:HGNC Symbol;Acc:HGNC:256]	protein_coding	4	99412261	99435737	-1
ENSG00000009694	150.428	-2.19738	0.491149	-4.47395	7.67864e-06	0.000270852	TENM1	teneurin transmembrane protein 1 [Source:HGNC Symbol;Acc:HGNC:8117]	protein_coding	X	124375903	124963817	-1
ENSG00000249956	607.004	-2.18421	0.409723	-5.33094	9.77066e-08	6.09521e-06	UGT2B24P	UDP glucuronosyltransferase family 2 member B24, pseudogene [Source:HGNC Symbol;Acc:HGNC:12548]	processed_pseudogene	4	69408828	69423164	1
ENSG00000272568	2.11435	-2.16467	0.703345	-3.07768	0.00208619	0.0277231	AC005162.3		antisense	7	28979967	29013367	1
ENSG00000262543	2.13175	-2.16443	0.704769	-3.07112	0.00213255	0.028195	SMIM28	small integral membrane protein 28 [Source:HGNC Symbol;Acc:HGNC:53434]	protein_coding	6	138377905	138383075	1
ENSG00000157613	5.66468	-2.15164	0.470668	-4.57145	4.84359e-06	0.000181833	CREB3L1	cAMP responsive element binding protein 3 like 1 [Source:HGNC Symbol;Acc:HGNC:18856]	protein_coding	11	46277661	46321422	1
ENSG00000198203	2.27073	-2.14698	0.74633	-2.87672	0.00401838	0.0456887	SULT1C2	sulfotransferase family 1C member 2 [Source:HGNC Symbol;Acc:HGNC:11456]	protein_coding	2	108288639	108309915	1
ENSG00000186832	2.89667	-2.14511	0.726203	-2.95387	0.00313819	0.0379162	KRT16	keratin 16 [Source:HGNC Symbol;Acc:HGNC:6423]	protein_coding	17	41609778	41615899	-1
ENSG00000166741	197.473	-2.14352	0.329838	-6.49871	8.10117e-11	1.00776e-08	NNMT	nicotinamide N-methyltransferase [Source:HGNC Symbol;Acc:HGNC:7861]	protein_coding	11	114257787	114313285	1
ENSG00000134363	3.54271	-2.12543	0.698458	-3.04303	0.00234209	0.0304526	FST	follistatin [Source:HGNC Symbol;Acc:HGNC:3971]	protein_coding	5	53480409	53487134	1
ENSG00000163803	2.21014	-2.11771	0.703444	-3.01049	0.00260828	0.0329332	PLB1	phospholipase B1 [Source:HGNC Symbol;Acc:HGNC:30041]	protein_coding	2	28457145	28643788	1
ENSG00000135063	245.433	-2.09482	0.287665	-7.28217	3.28491e-13	6.64025e-11	FAM189A2	family with sequence similarity 189 member A2 [Source:HGNC Symbol;Acc:HGNC:24820]	protein_coding	9	69324567	69392558	1
ENSG00000143520	2.35199	-2.08924	0.720425	-2.90002	0.00373144	0.0432746	FLG2	filaggrin family member 2 [Source:HGNC Symbol;Acc:HGNC:33276]	protein_coding	1	152348735	152360006	-1
ENSG00000163492	3.34505	-2.08685	0.622901	-3.35021	0.0008075	0.0130843	CCDC141	coiled-coil domain containing 141 [Source:HGNC Symbol;Acc:HGNC:26821]	protein_coding	2	178829757	179050086	-1
ENSG00000096060	5361.02	-2.08633	0.329769	-6.32665	2.50548e-10	2.8941e-08	FKBP5	FK506 binding protein 5 [Source:HGNC Symbol;Acc:HGNC:3721]	protein_coding	6	35573585	35728583	-1
ENSG00000213896	3.64845	-2.08462	0.689119	-3.02505	0.0024859	0.0317697	AC109486.1		processed_pseudogene	5	60429903	60430276	-1
ENSG00000087128	15.1043	-2.07203	0.33339	-6.21504	5.13126e-10	5.47586e-08	TMPRSS11E	transmembrane serine protease 11E [Source:HGNC Symbol;Acc:HGNC:24465]	protein_coding	4	68447449	68497604	1
ENSG00000144015	2.63741	-2.03933	0.647351	-3.15027	0.0016312	0.0229563	TRIM43	tripartite motif containing 43 [Source:HGNC Symbol;Acc:HGNC:19015]	protein_coding	2	95592018	95599778	1
ENSG00000225581	17.2087	-2.02382	0.347365	-5.82622	5.66969e-09	4.86505e-07	TRIM53AP	tripartite motif containing 53A, pseudogene [Source:HGNC Symbol;Acc:HGNC:19025]	unprocessed_pseudogene	11	89993536	89999741	-1
ENSG00000101680	81.9141	-2.00932	0.217668	-9.23114	2.67772e-20	2.68065e-17	LAMA1	laminin subunit alpha 1 [Source:HGNC Symbol;Acc:HGNC:6481]	protein_coding	18	6941744	7117814	-1
ENSG00000235532	5.43805	-1.98982	0.474091	-4.19714	2.70311e-05	0.000800387	LINC00402	long intergenic non-protein coding RNA 402 [Source:HGNC Symbol;Acc:HGNC:42732]	lincRNA	13	74231457	74259976	1
ENSG00000233041	7.53784	-1.98911	0.449211	-4.428	9.51115e-06	0.000325127	PHGR1	proline, histidine and glycine rich 1 [Source:HGNC Symbol;Acc:HGNC:37226]	protein_coding	15	40351033	40356434	1
ENSG00000151503	6489	-1.97726	0.379531	-5.20976	1.89087e-07	1.09509e-05	NCAPD3	non-SMC condensin II complex subunit D3 [Source:HGNC Symbol;Acc:HGNC:28952]	protein_coding	11	134150119	134225454	-1
ENSG00000176299	14.3753	-1.97237	0.350184	-5.63238	1.77735e-08	1.32716e-06	OR4M1	olfactory receptor family 4 subfamily M member 1 [Source:HGNC Symbol;Acc:HGNC:14735]	protein_coding	14	19773504	19783696	1
ENSG00000150594	10.0395	-1.96142	0.326204	-6.01287	1.82264e-09	1.72601e-07	ADRA2A	adrenoceptor alpha 2A [Source:HGNC Symbol;Acc:HGNC:281]	protein_coding	10	111077163	111080907	1
ENSG00000166825	3.75049	-1.95597	0.565092	-3.46133	0.000537522	0.00942479	ANPEP	alanyl aminopeptidase, membrane [Source:HGNC Symbol;Acc:HGNC:500]	protein_coding	15	89784889	89815401	-1
ENSG00000169347	5.82312	-1.9516	0.584133	-3.34102	0.000834724	0.0134265	GP2	glycoprotein 2 [Source:HGNC Symbol;Acc:HGNC:4441]	protein_coding	16	20309572	20327808	-1
ENSG00000120903	698.246	-1.94521	0.298148	-6.52433	6.83068e-11	8.58178e-09	CHRNA2	cholinergic receptor nicotinic alpha 2 subunit [Source:HGNC Symbol;Acc:HGNC:1956]	protein_coding	8	27459761	27479883	-1
ENSG00000109956	6.38645	-1.9409	0.506472	-3.83218	0.00012701	0.00285271	B3GAT1	beta-1,3-glucuronyltransferase 1 [Source:HGNC Symbol;Acc:HGNC:921]	protein_coding	11	134378504	134411918	-1
ENSG00000254616	4.69105	-1.93772	0.631432	-3.06877	0.00214944	0.0283842	AP001775.1		processed_pseudogene	11	134173095	134173680	1
ENSG00000258564	8.52586	-1.92821	0.393748	-4.89705	9.72837e-07	4.60629e-05	OR4N1P	olfactory receptor family 4 subfamily N member 1 pseudogene [Source:HGNC Symbol;Acc:HGNC:14740]	unprocessed_pseudogene	14	19796345	19797293	1
ENSG00000196616	40.2986	-1.91959	0.425936	-4.50675	6.58288e-06	0.000236972	ADH1B	alcohol dehydrogenase 1B (class I), beta polypeptide [Source:HGNC Symbol;Acc:HGNC:250]	protein_coding	4	99304964	99352760	-1
ENSG00000197520	10.5159	-1.91738	0.397606	-4.8223	1.41909e-06	6.30732e-05	FAM177B	family with sequence similarity 177 member B [Source:HGNC Symbol;Acc:HGNC:34395]	protein_coding	1	222737207	222750805	1
ENSG00000069535	15.999	-1.91256	0.449626	-4.25366	2.10306e-05	0.000642627	MAOB	monoamine oxidase B [Source:HGNC Symbol;Acc:HGNC:6834]	protein_coding	X	43766611	43882447	-1
ENSG00000148426	9.1799	-1.90577	0.361006	-5.27905	1.29859e-07	7.84489e-06	PROSER2	proline and serine rich 2 [Source:HGNC Symbol;Acc:HGNC:23728]	protein_coding	10	11823339	11872277	1
ENSG00000043591	307.442	-1.90464	0.295872	-6.43738	1.21551e-10	1.46021e-08	ADRB1	adrenoceptor beta 1 [Source:HGNC Symbol;Acc:HGNC:285]	protein_coding	10	114044056	114046908	1
ENSG00000166013	6.84696	-1.90096	0.418536	-4.54194	5.57384e-06	0.000205938	TRIM53BP	tripartite motif containing 53B, pseudogene [Source:HGNC Symbol;Acc:HGNC:37144]	unprocessed_pseudogene	11	89841997	89850970	1
ENSG00000116183	16.2574	-1.86644	0.337907	-5.52352	3.3228e-08	2.3363e-06	PAPPA2	pappalysin 2 [Source:HGNC Symbol;Acc:HGNC:14615]	protein_coding	1	176463171	176845605	1
ENSG00000225937	64.8958	-1.84945	0.222057	-8.32874	8.17106e-17	3.54994e-14	PCA3	prostate cancer associated 3 (non-protein coding) [Source:HGNC Symbol;Acc:HGNC:8637]	antisense	9	76691980	76863307	1
ENSG00000267226	62.8738	-1.8475	0.276632	-6.67856	2.41298e-11	3.33738e-09	AC104971.1		bidirectional_promoter_lncRNA	18	58670009	58671877	-1
ENSG00000144218	3032.14	-1.83314	0.31908	-5.74509	9.18695e-09	7.28819e-07	AFF3	AF4/FMR2 family member 3 [Source:HGNC Symbol;Acc:HGNC:6473]	protein_coding	2	99545419	100142739	-1
ENSG00000149571	6.86434	-1.82776	0.463316	-3.94495	7.9816e-05	0.00194435	KIRREL3	kirre like nephrin family adhesion molecule 3 [Source:HGNC Symbol;Acc:HGNC:23204]	protein_coding	11	126423359	127003460	-1
ENSG00000267501	26.3205	-1.81957	0.269316	-6.75628	1.41576e-11	2.05265e-09	AC104365.2		lincRNA	18	58754859	58757842	-1
ENSG00000228086	24.818	-1.80692	0.261001	-6.92305	4.42011e-12	7.09344e-10	AL589990.1		antisense	1	100462399	100485997	-1
ENSG00000189221	2234.96	-1.80286	0.18023	-10.0031	1.4769e-23	2.85416e-20	MAOA	monoamine oxidase A [Source:HGNC Symbol;Acc:HGNC:6833]	protein_coding	X	43654907	43746824	1
ENSG00000235669	4.86797	-1.77806	0.46245	-3.84487	0.000120617	0.00274903	AC004593.1		antisense	7	29199540	29208970	-1
ENSG00000278709	186.646	-1.75669	0.238825	-7.35554	1.90158e-13	4.07927e-11	NKILA	NF-kappaB interacting lncRNA [Source:HGNC Symbol;Acc:HGNC:51599]	antisense	20	57710183	57712780	1
ENSG00000121270	40.2692	-1.75215	0.331892	-5.27927	1.29703e-07	7.84489e-06	ABCC11	ATP binding cassette subfamily C member 11 [Source:HGNC Symbol;Acc:HGNC:14639]	protein_coding	16	48166910	48247568	-1
ENSG00000136205	14.3177	-1.74599	0.386797	-4.51399	6.36205e-06	0.000231379	TNS3	tensin 3 [Source:HGNC Symbol;Acc:HGNC:21616]	protein_coding	7	47275154	47582558	-1
ENSG00000005108	109.991	-1.73982	0.548262	-3.17333	0.00150701	0.0216328	THSD7A	thrombospondin type 1 domain containing 7A [Source:HGNC Symbol;Acc:HGNC:22207]	protein_coding	7	11370357	11832198	-1
ENSG00000057657	59.4353	-1.73872	0.186492	-9.32331	1.1277e-20	1.24777e-17	PRDM1	PR/SET domain 1 [Source:HGNC Symbol;Acc:HGNC:9346]	protein_coding	6	106086320	106109939	1
ENSG00000016402	5.83493	-1.72692	0.431428	-4.00281	6.25952e-05	0.0015893	IL20RA	interleukin 20 receptor subunit alpha [Source:HGNC Symbol;Acc:HGNC:6003]	protein_coding	6	136999971	137045180	-1
ENSG00000231532	16.7039	-1.72552	0.344343	-5.01105	5.41337e-07	2.78935e-05	LINC01249	long intergenic non-protein coding RNA 1249 [Source:HGNC Symbol;Acc:HGNC:49843]	lincRNA	2	4628222	4656215	-1
ENSG00000255794	3.50088	-1.71247	0.534418	-3.20436	0.00135363	0.0198448	RMST	rhabdomyosarcoma 2 associated transcript (non-protein coding) [Source:HGNC Symbol;Acc:HGNC:29893]	processed_transcript	12	97430884	97598415	1
ENSG00000174640	41.6517	-1.71071	0.201618	-8.48493	2.15847e-17	1.10677e-14	SLCO2A1	solute carrier organic anion transporter family member 2A1 [Source:HGNC Symbol;Acc:HGNC:10955]	protein_coding	3	133932696	134052184	-1
ENSG00000144339	367.259	-1.70124	0.19848	-8.57134	1.02286e-17	5.97323e-15	TMEFF2	transmembrane protein with EGF like and two follistatin like domains 2 [Source:HGNC Symbol;Acc:HGNC:11867]	protein_coding	2	191949043	192195709	-1
ENSG00000128253	12.5465	-1.69642	0.408898	-4.14876	3.34276e-05	0.000952232	RFPL2	ret finger protein like 2 [Source:HGNC Symbol;Acc:HGNC:9979]	protein_coding	22	32190435	32203477	-1
ENSG00000162398	4.04821	-1.68632	0.49341	-3.41769	0.000631556	0.0106988	LEXM	lymphocyte expansion molecule [Source:HGNC Symbol;Acc:HGNC:26854]	protein_coding	1	54806063	54842252	1
ENSG00000251584	10.943	-1.6699	0.313076	-5.33384	9.61576e-08	6.01643e-06	AC096751.2		lincRNA	4	174536640	174540784	1
ENSG00000235097	47.5164	-1.66681	0.468142	-3.56049	0.00037016	0.00693572	LINC00330	long intergenic non-protein coding RNA 330 [Source:HGNC Symbol;Acc:HGNC:42047]	lincRNA	13	44799503	44809630	-1
ENSG00000132669	153.535	-1.66676	0.249669	-6.67587	2.45767e-11	3.35504e-09	RIN2	Ras and Rab interactor 2 [Source:HGNC Symbol;Acc:HGNC:18750]	protein_coding	20	19886521	20002457	1
ENSG00000136267	10.8161	-1.64707	0.416224	-3.95718	7.58396e-05	0.00186259	DGKB	diacylglycerol kinase beta [Source:HGNC Symbol;Acc:HGNC:2850]	protein_coding	7	14145049	14974777	-1
ENSG00000180251	4.11286	-1.60625	0.535157	-3.00145	0.00268697	0.0336984	SLC9A4	solute carrier family 9 member A4 [Source:HGNC Symbol;Acc:HGNC:11077]	protein_coding	2	102473303	102533972	1
ENSG00000138696	733.3	-1.59298	0.275009	-5.79248	6.93527e-09	5.81706e-07	BMPR1B	bone morphogenetic protein receptor type 1B [Source:HGNC Symbol;Acc:HGNC:1077]	protein_coding	4	94757968	95158448	1
ENSG00000162946	233.803	-1.58905	0.1894	-8.38988	4.8664e-17	2.32514e-14	DISC1	disrupted in schizophrenia 1 [Source:HGNC Symbol;Acc:HGNC:2888]	protein_coding	1	231626815	232041272	1
ENSG00000124225	4795.51	-1.56857	0.202877	-7.73164	1.06169e-14	2.82529e-12	PMEPA1	prostate transmembrane protein, androgen induced 1 [Source:HGNC Symbol;Acc:HGNC:14107]	protein_coding	20	57648392	57711536	-1
ENSG00000137872	16.6611	-1.55645	0.359526	-4.32917	1.4967e-05	0.000478193	SEMA6D	semaphorin 6D [Source:HGNC Symbol;Acc:HGNC:16770]	protein_coding	15	47184101	47774223	1
ENSG00000246090	142.049	-1.5447	0.184871	-8.35553	6.5141e-17	3.04324e-14	AP002026.1		antisense	4	99088857	99301356	1
ENSG00000057704	89.7726	-1.5313	0.171065	-8.9516	3.50362e-19	2.94626e-16	TMCC3	transmembrane and coiled-coil domain family 3 [Source:HGNC Symbol;Acc:HGNC:29199]	protein_coding	12	94567124	94650562	-1
ENSG00000166086	139.122	-1.52639	0.200785	-7.60213	2.91305e-14	7.29061e-12	JAM3	junctional adhesion molecule 3 [Source:HGNC Symbol;Acc:HGNC:15532]	protein_coding	11	134068925	134152001	1
ENSG00000130038	41.7921	-1.51015	0.193157	-7.81827	5.35527e-15	1.5214e-12	CRACR2A	calcium release activated channel regulator 2A [Source:HGNC Symbol;Acc:HGNC:28657]	protein_coding	12	3606633	3764819	-1
ENSG00000250596	26.9035	-1.49143	0.292993	-5.09033	3.57445e-07	1.92681e-05	AC096751.1		transcribed_processed_pseudogene	4	174523701	174540344	-1
ENSG00000106772	1993.44	-1.48931	0.17221	-8.64824	5.2301e-18	3.23389e-15	PRUNE2	prune homolog 2 [Source:HGNC Symbol;Acc:HGNC:25209]	protein_coding	9	76611376	76906087	-1
ENSG00000272281	4.23382	-1.46888	0.481359	-3.05153	0.00227679	0.029765	TPTE2P2	transmembrane phosphoinositide 3-phosphatase and tensin homolog 2 pseudogene 2 [Source:HGNC Symbol;Acc:HGNC:38076]	transcribed_unprocessed_pseudogene	13	52219344	52334277	-1
ENSG00000133019	375.195	-1.46697	0.175962	-8.3369	7.62641e-17	3.41127e-14	CHRM3	cholinergic receptor muscarinic 3 [Source:HGNC Symbol;Acc:HGNC:1952]	protein_coding	1	239386565	239915452	1
ENSG00000224087	25.1304	-1.46121	0.252282	-5.79198	6.95595e-09	5.81706e-07	AC018865.1		antisense	2	130107684	130109741	1
ENSG00000123358	309.366	-1.45774	0.185634	-7.85275	4.07e-15	1.24005e-12	NR4A1	nuclear receptor subfamily 4 group A member 1 [Source:HGNC Symbol;Acc:HGNC:7980]	protein_coding	12	52022832	52059507	1
ENSG00000143797	2835.96	-1.45688	0.196934	-7.39783	1.38426e-13	3.09588e-11	MBOAT2	membrane bound O-acyltransferase domain containing 2 [Source:HGNC Symbol;Acc:HGNC:25193]	protein_coding	2	8852690	9003813	-1
ENSG00000110080	942.394	-1.45086	0.297072	-4.88385	1.04034e-06	4.86026e-05	ST3GAL4	ST3 beta-galactoside alpha-2,3-sialyltransferase 4 [Source:HGNC Symbol;Acc:HGNC:10864]	protein_coding	11	126355640	126440344	1
ENSG00000123983	8328.04	-1.44229	0.194619	-7.41085	1.25492e-13	2.83678e-11	ACSL3	acyl-CoA synthetase long chain family member 3 [Source:HGNC Symbol;Acc:HGNC:3570]	protein_coding	2	222860934	222944639	1
ENSG00000272264	54.1856	-1.44136	0.222653	-6.47358	9.5708e-11	1.16305e-08	AC009686.2		lincRNA	8	80032724	80033300	-1
ENSG00000182168	70.9695	-1.43119	0.171344	-8.35271	6.67143e-17	3.04899e-14	UNC5C	unc-5 netrin receptor C [Source:HGNC Symbol;Acc:HGNC:12569]	protein_coding	4	95162504	95549206	-1
ENSG00000083635	475.616	-1.42832	0.182278	-7.8359	4.65508e-15	1.37836e-12	NUFIP1	NUFIP1, FMR1 interacting protein 1 [Source:HGNC Symbol;Acc:HGNC:8057]	protein_coding	13	44939249	44989483	-1
ENSG00000127324	52.1619	-1.42315	0.250274	-5.68635	1.29786e-08	9.95801e-07	TSPAN8	tetraspanin 8 [Source:HGNC Symbol;Acc:HGNC:11855]	protein_coding	12	71125085	71441898	-1
ENSG00000237065	16.0797	-1.4221	0.272549	-5.2178	1.8106e-07	1.05441e-05	NANOGP4	Nanog homeobox pseudogene 4 [Source:HGNC Symbol;Acc:HGNC:23102]	transcribed_processed_pseudogene	7	29212302	29213214	1
ENSG00000109906	635.066	-1.41871	0.280361	-5.06029	4.18623e-07	2.23937e-05	ZBTB16	zinc finger and BTB domain containing 16 [Source:HGNC Symbol;Acc:HGNC:12930]	protein_coding	11	114059593	114250676	1
ENSG00000198796	17.2281	-1.41698	0.320655	-4.41901	9.91539e-06	0.000336212	ALPK2	alpha kinase 2 [Source:HGNC Symbol;Acc:HGNC:20565]	protein_coding	18	58481247	58628957	-1
ENSG00000069812	70.6842	-1.41095	0.157956	-8.93255	4.16284e-19	3.24131e-16	HES2	hes family bHLH transcription factor 2 [Source:HGNC Symbol;Acc:HGNC:16005]	protein_coding	1	6412418	6424670	-1
ENSG00000137270	10.3595	-1.40803	0.325933	-4.32001	1.56022e-05	0.000495477	GCM1	glial cells missing homolog 1 [Source:HGNC Symbol;Acc:HGNC:4197]	protein_coding	6	53126964	53148829	-1
ENSG00000112561	142.186	-1.40508	0.157744	-8.90737	5.22592e-19	3.92373e-16	TFEB	transcription factor EB [Source:HGNC Symbol;Acc:HGNC:11753]	protein_coding	6	41683978	41736259	-1
ENSG00000166743	7.72228	-1.38384	0.472358	-2.92964	0.00339353	0.0402609	ACSM1	acyl-CoA synthetase medium chain family member 1 [Source:HGNC Symbol;Acc:HGNC:18049]	protein_coding	16	20623237	20698890	-1
ENSG00000115361	120.873	-1.37757	0.183101	-7.52356	5.33063e-14	1.27348e-11	ACADL	acyl-CoA dehydrogenase long chain [Source:HGNC Symbol;Acc:HGNC:88]	protein_coding	2	210187939	210225491	-1
ENSG00000256377	4.66142	-1.37347	0.472262	-2.90828	0.00363423	0.0424222	AC009509.1		antisense	12	27696388	27710770	-1
ENSG00000105219	9.42403	-1.37224	0.36117	-3.79944	0.000145024	0.00320594	CNTD2	cyclin N-terminal domain containing 2 [Source:HGNC Symbol;Acc:HGNC:25805]	protein_coding	19	40222208	40226697	-1
ENSG00000169435	67.8765	-1.3673	0.204266	-6.69373	2.17545e-11	3.02878e-09	RASSF6	Ras association domain family member 6 [Source:HGNC Symbol;Acc:HGNC:20796]	protein_coding	4	73571550	73620631	-1
ENSG00000172175	7713.59	-1.36582	0.172141	-7.93434	2.11619e-15	7.06905e-13	MALT1	MALT1 paracaspase [Source:HGNC Symbol;Acc:HGNC:6819]	protein_coding	18	58671386	58754477	1
ENSG00000189058	8.5835	-1.36208	0.402081	-3.38759	0.000705105	0.0117442	APOD	apolipoprotein D [Source:HGNC Symbol;Acc:HGNC:612]	protein_coding	3	195568702	195584205	-1
ENSG00000106069	1092.9	-1.3553	0.135503	-10.002	1.4934e-23	2.85416e-20	CHN2	chimerin 2 [Source:HGNC Symbol;Acc:HGNC:1944]	protein_coding	7	29146569	29514328	1
ENSG00000178882	5.58068	-1.35192	0.432119	-3.12859	0.00175647	0.0243576	RFLNA	refilin A [Source:HGNC Symbol;Acc:HGNC:27051]	protein_coding	12	123973241	124316024	1
ENSG00000157502	53.8644	-1.34468	0.23344	-5.76028	8.39748e-09	6.73818e-07	MUM1L1	MUM1 like 1 [Source:HGNC Symbol;Acc:HGNC:26583]	protein_coding	X	106168305	106208956	1
ENSG00000168016	5.05959	-1.34368	0.436499	-3.07831	0.00208179	0.0276997	TRANK1	tetratricopeptide repeat and ankyrin repeat containing 1 [Source:HGNC Symbol;Acc:HGNC:29011]	protein_coding	3	36826820	36945098	-1
ENSG00000118503	128.101	-1.32953	0.196979	-6.7496	1.48257e-11	2.1348e-09	TNFAIP3	TNF alpha induced protein 3 [Source:HGNC Symbol;Acc:HGNC:11896]	protein_coding	6	137867188	137883312	1
ENSG00000182053	4.94169	-1.32257	0.465895	-2.83877	0.00452877	0.0499782	TRIM49B	tripartite motif containing 49B [Source:HGNC Symbol;Acc:HGNC:42955]	protein_coding	11	49027501	49038451	1
ENSG00000109452	409.575	-1.32251	0.271971	-4.8627	1.15794e-06	5.31514e-05	INPP4B	inositol polyphosphate-4-phosphatase type II B [Source:HGNC Symbol;Acc:HGNC:6075]	protein_coding	4	142023160	142847432	-1
ENSG00000165092	1043.67	-1.31881	0.193257	-6.82413	8.84568e-12	1.34756e-09	ALDH1A1	aldehyde dehydrogenase 1 family member A1 [Source:HGNC Symbol;Acc:HGNC:402]	protein_coding	9	72900662	73080442	-1
ENSG00000135744	141.193	-1.31694	0.380576	-3.46039	0.000539387	0.00944961	AGT	angiotensinogen [Source:HGNC Symbol;Acc:HGNC:333]	protein_coding	1	230702523	230714297	-1
ENSG00000184357	8.12474	-1.31201	0.422463	-3.10563	0.00189876	0.0259038	HIST1H1B	histone cluster 1 H1 family member b [Source:HGNC Symbol;Acc:HGNC:4719]	protein_coding	6	27866849	27867529	-1
ENSG00000115758	21290.9	-1.30932	0.126299	-10.3668	3.50937e-25	8.19749e-22	ODC1	ornithine decarboxylase 1 [Source:HGNC Symbol;Acc:HGNC:8109]	protein_coding	2	10439968	10448504	-1
ENSG00000135218	78.8507	-1.30803	0.178341	-7.33442	2.22676e-13	4.70423e-11	CD36	CD36 molecule [Source:HGNC Symbol;Acc:HGNC:1663]	protein_coding	7	80369575	80679277	1
ENSG00000227191	822.094	-1.30758	0.294026	-4.44718	8.70069e-06	0.000300352	TRGC2	T cell receptor gamma constant 2 [Source:HGNC Symbol;Acc:HGNC:12276]	TR_C_gene	7	38239580	38249572	-1
ENSG00000124713	123.057	-1.30578	0.180809	-7.22189	5.12697e-13	9.98003e-11	GNMT	glycine N-methyltransferase [Source:HGNC Symbol;Acc:HGNC:4415]	protein_coding	6	42960758	42963880	1
ENSG00000139209	75.3553	-1.30433	0.268061	-4.86578	1.14004e-06	5.24623e-05	SLC38A4	solute carrier family 38 member 4 [Source:HGNC Symbol;Acc:HGNC:14679]	protein_coding	12	46764761	46832408	-1
ENSG00000254827	7.8445	-1.30331	0.395746	-3.29329	0.000990235	0.015432	SLC22A18AS	solute carrier family 22 member 18 antisense [Source:HGNC Symbol;Acc:HGNC:10965]	protein_coding	11	2887780	2903740	-1
ENSG00000152931	527.367	-1.30322	0.191364	-6.81017	9.74853e-12	1.47441e-09	PART1	prostate androgen-regulated transcript 1 (non-protein coding) [Source:HGNC Symbol;Acc:HGNC:17263]	lincRNA	5	60487713	60547657	1
ENSG00000127325	66.7674	-1.29825	0.163479	-7.94138	1.99937e-15	6.89062e-13	BEST3	bestrophin 3 [Source:HGNC Symbol;Acc:HGNC:17105]	protein_coding	12	69643360	69699476	-1
ENSG00000176294	22.6474	-1.29212	0.274493	-4.70732	2.51001e-06	0.000102263	OR4N2	olfactory receptor family 4 subfamily N member 2 [Source:HGNC Symbol;Acc:HGNC:14742]	protein_coding	14	19719015	19830253	1
ENSG00000117525	221.145	-1.28544	0.146314	-8.7855	1.55667e-18	1.05568e-15	F3	coagulation factor III, tissue factor [Source:HGNC Symbol;Acc:HGNC:3541]	protein_coding	1	94529225	94541800	-1
ENSG00000171346	13.067	-1.27711	0.360645	-3.54118	0.00039834	0.00734589	KRT15	keratin 15 [Source:HGNC Symbol;Acc:HGNC:6421]	protein_coding	17	41513743	41522529	-1
ENSG00000133519	110.84	-1.27052	0.178818	-7.10509	1.20244e-12	2.17921e-10	ZDHHC8P1	zinc finger DHHC-type containing 8 pseudogene 1 [Source:HGNC Symbol;Acc:HGNC:26461]	transcribed_unprocessed_pseudogene	22	23390606	23402726	-1
ENSG00000179477	23.6351	-1.26654	0.31167	-4.06373	4.82948e-05	0.00128845	ALOX12B	arachidonate 12-lipoxygenase, 12R type [Source:HGNC Symbol;Acc:HGNC:430]	protein_coding	17	8072636	8087703	-1
ENSG00000211689	8483.08	-1.25347	0.279166	-4.49006	7.12022e-06	0.00025414	TRGC1	T cell receptor gamma constant 1 [Source:HGNC Symbol;Acc:HGNC:12275]	TR_C_gene	7	38257879	38265678	-1
ENSG00000196549	1204.79	-1.25114	0.281606	-4.44288	8.87621e-06	0.000305909	MME	membrane metalloendopeptidase [Source:HGNC Symbol;Acc:HGNC:7154]	protein_coding	3	155024124	155183729	1
ENSG00000281103	121.94	-1.24929	0.24768	-5.04397	4.55961e-07	2.38469e-05	TRG-AS1	T cell receptor gamma locus antisense RNA 1 [Source:HGNC Symbol;Acc:HGNC:48974]	antisense	7	38341577	38378804	1
ENSG00000275011	15.1786	-1.24665	0.358468	-3.47773	0.000505679	0.00896448	AC129492.6		unprocessed_pseudogene	17	8063936	8072533	1
ENSG00000184371	13.7351	-1.24438	0.361	-3.44703	0.000566786	0.0098557	CSF1	colony stimulating factor 1 [Source:HGNC Symbol;Acc:HGNC:2432]	protein_coding	1	109910242	109930992	1
ENSG00000089127	26.3032	-1.24194	0.31348	-3.96178	7.43939e-05	0.00183351	OAS1	2'-5'-oligoadenylate synthetase 1 [Source:HGNC Symbol;Acc:HGNC:8086]	protein_coding	12	112906777	112933222	1
ENSG00000128591	8.63532	-1.23254	0.391085	-3.1516	0.0016238	0.0229262	FLNC	filamin C [Source:HGNC Symbol;Acc:HGNC:3756]	protein_coding	7	128830377	128859274	1
ENSG00000171885	13.7687	-1.22702	0.305192	-4.0205	5.8074e-05	0.00149253	AQP4	aquaporin 4 [Source:HGNC Symbol;Acc:HGNC:637]	protein_coding	18	26852038	26865818	-1
ENSG00000172771	26.0467	-1.22013	0.259092	-4.70925	2.48633e-06	0.000101891	EFCAB12	EF-hand calcium binding domain 12 [Source:HGNC Symbol;Acc:HGNC:28061]	protein_coding	3	129401321	129428651	-1
ENSG00000266946	17.0209	-1.21998	0.413231	-2.95231	0.0031541	0.0380647	MRPL37P1	mitochondrial ribosomal protein L37 pseudogene 1 [Source:HGNC Symbol;Acc:HGNC:31003]	processed_pseudogene	18	58690356	58692153	1
ENSG00000182795	3523.59	-1.21486	0.175512	-6.92182	4.45865e-12	7.10108e-10	C1orf116	chromosome 1 open reading frame 116 [Source:HGNC Symbol;Acc:HGNC:28667]	protein_coding	1	207018521	207032756	-1
ENSG00000092969	443.587	-1.20774	0.19259	-6.27107	3.58577e-10	4.03122e-08	TGFB2	transforming growth factor beta 2 [Source:HGNC Symbol;Acc:HGNC:11768]	protein_coding	1	218346235	218444619	1
ENSG00000203952	11.1366	-1.20362	0.39239	-3.06741	0.00215922	0.0284598	CCDC160	coiled-coil domain containing 160 [Source:HGNC Symbol;Acc:HGNC:37286]	protein_coding	X	134237047	134246207	1
ENSG00000158055	65.5722	-1.20076	0.229966	-5.22144	1.77535e-07	1.03964e-05	GRHL3	grainyhead like transcription factor 3 [Source:HGNC Symbol;Acc:HGNC:25839]	protein_coding	1	24319322	24364482	1
ENSG00000113083	317.289	-1.19758	0.180748	-6.62569	3.45639e-11	4.57004e-09	LOX	lysyl oxidase [Source:HGNC Symbol;Acc:HGNC:6664]	protein_coding	5	122063195	122078360	-1
ENSG00000172183	106.178	-1.1961	0.207304	-5.76981	7.93601e-09	6.46661e-07	ISG20	interferon stimulated exonuclease gene 20 [Source:HGNC Symbol;Acc:HGNC:6130]	protein_coding	15	88636153	88656483	1
ENSG00000154144	1002.28	-1.19495	0.114165	-10.4668	1.22728e-25	3.22514e-22	TBRG1	transforming growth factor beta regulator 1 [Source:HGNC Symbol;Acc:HGNC:29551]	protein_coding	11	124622836	124635398	1
ENSG00000250893	7.34634	-1.18151	0.393664	-3.00132	0.00268811	0.0336984	AC098869.2		antisense	4	40426119	40427585	1
ENSG00000132872	16	-1.1731	0.295176	-3.97426	7.05995e-05	0.00175232	SYT4	synaptotagmin 4 [Source:HGNC Symbol;Acc:HGNC:11512]	protein_coding	18	43267878	43277650	-1
ENSG00000124942	3492.6	-1.17126	0.19373	-6.04582	1.48653e-09	1.46034e-07	AHNAK	AHNAK nucleoprotein [Source:HGNC Symbol;Acc:HGNC:347]	protein_coding	11	62433542	62556235	-1
ENSG00000263639	106.419	-1.16509	0.375766	-3.10057	0.00193149	0.0261635	MSMB	microseminoprotein beta [Source:HGNC Symbol;Acc:HGNC:7372]	protein_coding	10	46033307	46046269	-1
ENSG00000099812	17.1319	-1.15697	0.36094	-3.20543	0.00134862	0.0197989	MISP	mitotic spindle positioning [Source:HGNC Symbol;Acc:HGNC:27000]	protein_coding	19	751126	764318	1
ENSG00000163285	37.3429	-1.15071	0.309398	-3.71921	0.00019985	0.00415574	GABRG1	gamma-aminobutyric acid type A receptor gamma1 subunit [Source:HGNC Symbol;Acc:HGNC:4086]	protein_coding	4	46035769	46124081	-1
ENSG00000196542	65.9713	-1.14577	0.219426	-5.22167	1.77318e-07	1.03964e-05	SPTSSB	serine palmitoyltransferase small subunit B [Source:HGNC Symbol;Acc:HGNC:24045]	protein_coding	3	161344792	161372880	-1
ENSG00000164120	5070.31	-1.14433	0.325743	-3.51299	0.000443102	0.00801663	HPGD	15-hydroxyprostaglandin dehydrogenase [Source:HGNC Symbol;Acc:HGNC:5154]	protein_coding	4	174490177	174523154	-1
ENSG00000275342	153.119	-1.13902	0.171601	-6.63759	3.18859e-11	4.26966e-09	PRAG1	PEAK1 related, kinase-activating pseudokinase 1 [Source:HGNC Symbol;Acc:HGNC:25438]	protein_coding	8	8317736	8386498	-1
ENSG00000115594	432.334	-1.13415	0.139393	-8.13633	4.07446e-16	1.5296e-13	IL1R1	interleukin 1 receptor type 1 [Source:HGNC Symbol;Acc:HGNC:5993]	protein_coding	2	102064544	102179874	1
ENSG00000154065	9.16189	-1.13336	0.387699	-2.92331	0.00346334	0.0409044	ANKRD29	ankyrin repeat domain 29 [Source:HGNC Symbol;Acc:HGNC:27110]	protein_coding	18	23598926	23662885	-1
ENSG00000225498	36.9875	-1.12011	0.253452	-4.41942	9.89679e-06	0.000336123	AC002064.1		lincRNA	7	90312496	90322592	1
ENSG00000167207	15.0084	-1.11988	0.286708	-3.90601	9.38345e-05	0.00221622	NOD2	nucleotide binding oligomerization domain containing 2 [Source:HGNC Symbol;Acc:HGNC:5331]	protein_coding	16	50693588	50734041	1
ENSG00000260641	8.0218	-1.11732	0.370721	-3.01391	0.00257902	0.0326619	AC114811.2		antisense	4	98658904	98664550	1
ENSG00000175161	18.9453	-1.10583	0.275725	-4.01062	6.05586e-05	0.00154693	CADM2	cell adhesion molecule 2 [Source:HGNC Symbol;Acc:HGNC:29849]	protein_coding	3	84958981	86074429	1
ENSG00000152377	148.876	-1.10446	0.252649	-4.37151	1.23388e-05	0.000407858	SPOCK1	SPARC/osteonectin, cwcv and kazal like domains proteoglycan 1 [Source:HGNC Symbol;Acc:HGNC:11251]	protein_coding	5	136975298	137598379	-1
ENSG00000188064	183.883	-1.10331	0.205873	-5.35916	8.36113e-08	5.37541e-06	WNT7B	Wnt family member 7B [Source:HGNC Symbol;Acc:HGNC:12787]	protein_coding	22	45920362	45977129	-1
ENSG00000140563	21.0652	-1.09708	0.250095	-4.38667	1.151e-05	0.000385311	MCTP2	multiple C2 and transmembrane domain containing 2 [Source:HGNC Symbol;Acc:HGNC:25636]	protein_coding	15	94231538	94483952	1
ENSG00000184012	1630.33	-1.09366	0.153664	-7.11723	1.10118e-12	2.01305e-10	TMPRSS2	transmembrane serine protease 2 [Source:HGNC Symbol;Acc:HGNC:11876]	protein_coding	21	41464551	41531116	-1
ENSG00000241269	17.8956	-1.09337	0.276211	-3.95845	7.54363e-05	0.00185485	AC093620.1		antisense	7	5419827	5420767	1
ENSG00000270504	11.3465	-1.08037	0.362607	-2.97945	0.00288771	0.0357739	AL391422.3		antisense	6	3751111	3753871	1
ENSG00000121068	42.1268	-1.07985	0.221037	-4.8854	1.03218e-06	4.83287e-05	TBX2	T-box 2 [Source:HGNC Symbol;Acc:HGNC:11597]	protein_coding	17	61399896	61409466	1
ENSG00000146674	22.1511	-1.07481	0.36411	-2.95189	0.00315836	0.0380934	IGFBP3	insulin like growth factor binding protein 3 [Source:HGNC Symbol;Acc:HGNC:5472]	protein_coding	7	45912245	45921874	-1
ENSG00000184388	15.9357	-1.07209	0.302088	-3.54894	0.000386783	0.00716417	PABPC1L2B	poly(A) binding protein cytoplasmic 1 like 2B [Source:HGNC Symbol;Acc:HGNC:31852]	protein_coding	X	73003517	73005713	1
ENSG00000156284	37.6524	-1.06988	0.275341	-3.88563	0.000102063	0.00238673	CLDN8	claudin 8 [Source:HGNC Symbol;Acc:HGNC:2050]	protein_coding	21	30214006	30216073	-1
ENSG00000278156	68.511	-1.06868	0.146609	-7.28929	3.11603e-13	6.42239e-11	TSC22D1-AS1	TSC22D1 antisense RNA 1 [Source:HGNC Symbol;Acc:HGNC:43684]	antisense	13	44575893	44580432	1
ENSG00000187210	1872	-1.06846	0.114352	-9.34361	9.31062e-21	1.08743e-17	GCNT1	glucosaminyl (N-acetyl) transferase 1, core 2 [Source:HGNC Symbol;Acc:HGNC:4203]	protein_coding	9	76419850	76507416	1
ENSG00000184254	325.703	-1.06622	0.177016	-6.02329	1.7091e-09	1.64066e-07	ALDH1A3	aldehyde dehydrogenase 1 family member A3 [Source:HGNC Symbol;Acc:HGNC:409]	protein_coding	15	100877714	100916626	1
ENSG00000148841	52.6507	-1.06476	0.161676	-6.58575	4.52599e-11	5.83742e-09	ITPRIP	inositol 1,4,5-trisphosphate receptor interacting protein [Source:HGNC Symbol;Acc:HGNC:29370]	protein_coding	10	104309698	104338404	-1
ENSG00000106541	11104.6	-1.06318	0.290168	-3.66402	0.000248289	0.00495705	AGR2	anterior gradient 2, protein disulphide isomerase family member [Source:HGNC Symbol;Acc:HGNC:328]	protein_coding	7	16791811	16833433	-1
ENSG00000204128	455.488	-1.06237	0.144859	-7.33377	2.23766e-13	4.70423e-11	C2orf72	chromosome 2 open reading frame 72 [Source:HGNC Symbol;Acc:HGNC:27418]	protein_coding	2	231037490	231049719	1
ENSG00000196748	24.5599	-1.05988	0.217826	-4.86572	1.14043e-06	5.24623e-05	CLPSL2	colipase like 2 [Source:HGNC Symbol;Acc:HGNC:21250]	protein_coding	6	35776594	35779552	1
ENSG00000111249	323.549	-1.05147	0.229513	-4.58133	4.62032e-06	0.000176605	CUX2	cut like homeobox 2 [Source:HGNC Symbol;Acc:HGNC:19347]	protein_coding	12	111034024	111350554	1
ENSG00000214999	97.7083	-1.04777	0.334566	-3.13171	0.00173789	0.0241618	AC129492.1		antisense	17	8079482	8081565	1
ENSG00000148175	66.5048	-1.04764	0.174568	-6.00132	1.95714e-09	1.84507e-07	STOM	stomatin [Source:HGNC Symbol;Acc:HGNC:3383]	protein_coding	9	121338988	121370304	-1
ENSG00000242110	371.703	-1.0432	0.117712	-8.86233	7.83617e-19	5.68069e-16	AMACR	alpha-methylacyl-CoA racemase [Source:HGNC Symbol;Acc:HGNC:451]	protein_coding	5	33986178	34008108	-1
ENSG00000088756	674.624	-1.04049	0.110464	-9.41924	4.54351e-21	5.61872e-18	ARHGAP28	Rho GTPase activating protein 28 [Source:HGNC Symbol;Acc:HGNC:25509]	protein_coding	18	6729718	6915716	1
ENSG00000145703	1508.97	-1.03613	0.131983	-7.85053	4.14281e-15	1.2442e-12	IQGAP2	IQ motif containing GTPase activating protein 2 [Source:HGNC Symbol;Acc:HGNC:6111]	protein_coding	5	76403249	76708132	1
ENSG00000248115	8.60874	-1.03325	0.354989	-2.91065	0.00360675	0.0421483	AC023154.1		antisense	4	52945649	52958087	1
ENSG00000153162	574.399	-1.03291	0.167598	-6.16304	7.13626e-10	7.3542e-08	BMP6	bone morphogenetic protein 6 [Source:HGNC Symbol;Acc:HGNC:1073]	protein_coding	6	7726797	7881422	1
ENSG00000254531	635.692	-1.0328	0.142671	-7.23906	4.51793e-13	8.87668e-11	AP001816.1		lincRNA	4	101347780	101348883	1
ENSG00000125257	1937.29	-1.02753	0.174592	-5.88532	3.97279e-09	3.52405e-07	ABCC4	ATP binding cassette subfamily C member 4 [Source:HGNC Symbol;Acc:HGNC:55]	protein_coding	13	95019829	95301475	-1
ENSG00000173868	14.2224	-1.02676	0.315517	-3.2542	0.00113712	0.0172107	PHOSPHO1	phosphoethanolamine/phosphocholine phosphatase [Source:HGNC Symbol;Acc:HGNC:16815]	protein_coding	17	49223362	49230766	-1
ENSG00000076554	14072.2	-1.02569	0.151042	-6.79075	1.11552e-11	1.63996e-09	TPD52	tumor protein D52 [Source:HGNC Symbol;Acc:HGNC:12005]	protein_coding	8	80034745	80231232	-1
ENSG00000166710	3477.74	-1.02215	0.190564	-5.36382	8.14792e-08	5.27058e-06	B2M	beta-2-microglobulin [Source:HGNC Symbol;Acc:HGNC:914]	protein_coding	15	44711477	44718877	1
ENSG00000277013	9.67675	-1.022	0.356152	-2.86956	0.00411048	0.0464345	AC008556.1		lincRNA	19	33906352	33908391	1
ENSG00000197977	19.8735	-1.01828	0.2587	-3.93614	8.28023e-05	0.00200087	ELOVL2	ELOVL fatty acid elongase 2 [Source:HGNC Symbol;Acc:HGNC:14416]	protein_coding	6	10980759	11044314	-1
ENSG00000249307	38.8973	-1.01739	0.266489	-3.81776	0.000134668	0.00300225	LINC01088	long intergenic non-protein coding RNA 1088 [Source:HGNC Symbol;Acc:HGNC:49148]	antisense	4	78971748	79308798	1
ENSG00000134765	21.1869	-1.016	0.267936	-3.79196	0.000149465	0.00328682	DSC1	desmocollin 1 [Source:HGNC Symbol;Acc:HGNC:3035]	protein_coding	18	31129236	31162856	-1
ENSG00000231050	20.1501	-1.01387	0.321098	-3.15749	0.00159131	0.0225752	AL109917.1		antisense	1	1891471	1892658	1
ENSG00000184515	27.6192	-1.01265	0.276727	-3.65939	0.000252821	0.0050332	BEX5	brain expressed X-linked 5 [Source:HGNC Symbol;Acc:HGNC:27990]	protein_coding	X	102153708	102156057	-1
ENSG00000187239	1592.07	-1.01063	0.124498	-8.11762	4.75432e-16	1.72328e-13	FNBP1	formin binding protein 1 [Source:HGNC Symbol;Acc:HGNC:17069]	protein_coding	9	129887187	130043194	-1
ENSG00000168389	77.1497	-1.0103	0.172933	-5.84211	5.15444e-09	4.47776e-07	MFSD2A	major facilitator superfamily domain containing 2A [Source:HGNC Symbol;Acc:HGNC:25897]	protein_coding	1	39955112	39969968	1
ENSG00000187013	20.7102	-1.00083	0.247441	-4.04473	5.23832e-05	0.00137656	C17orf82	chromosome 17 open reading frame 82 [Source:HGNC Symbol;Acc:HGNC:32699]	lincRNA	17	61411751	61413280	1
ENSG00000229056	31.6715	-0.990742	0.289546	-3.42171	0.000622294	0.0105845	AC020571.1		antisense	2	196260024	196264204	1
ENSG00000246985	36.1229	-0.987939	0.207991	-4.74991	2.03506e-06	8.57376e-05	SOCS2-AS1	SOCS2 antisense RNA 1 [Source:HGNC Symbol;Acc:HGNC:27054]	processed_transcript	12	93542463	93571768	-1
ENSG00000099860	118.645	-0.9841	0.184733	-5.32714	9.97698e-08	6.2055e-06	GADD45B	growth arrest and DNA damage inducible beta [Source:HGNC Symbol;Acc:HGNC:4096]	protein_coding	19	2476122	2478259	1
ENSG00000196208	288.753	-0.981945	0.210257	-4.67022	3.00883e-06	0.000120312	GREB1	growth regulation by estrogen in breast cancer 1 [Source:HGNC Symbol;Acc:HGNC:24885]	protein_coding	2	11482341	11642788	1
ENSG00000250337	17.9247	-0.979703	0.255129	-3.84004	0.000123016	0.00279383	PURPL	p53 upregulated regulator of p53 levels [Source:HGNC Symbol;Acc:HGNC:48995]	lincRNA	5	27472292	27496401	1
ENSG00000171428	3374.04	-0.979438	0.191995	-5.10138	3.37184e-07	1.83168e-05	NAT1	N-acetyltransferase 1 [Source:HGNC Symbol;Acc:HGNC:7645]	protein_coding	8	18170477	18223689	1
ENSG00000130508	1377.73	-0.978795	0.207315	-4.72129	2.34348e-06	9.66018e-05	PXDN	peroxidasin [Source:HGNC Symbol;Acc:HGNC:14966]	protein_coding	2	1631887	1744852	-1
ENSG00000160712	144.804	-0.975213	0.167929	-5.80728	6.34949e-09	5.36086e-07	IL6R	interleukin 6 receptor [Source:HGNC Symbol;Acc:HGNC:6019]	protein_coding	1	154405193	154469450	1
ENSG00000105879	1741.74	-0.974634	0.113363	-8.59749	8.14781e-18	4.89404e-15	CBLL1	Cbl proto-oncogene like 1 [Source:HGNC Symbol;Acc:HGNC:21225]	protein_coding	7	107743697	107761667	1
ENSG00000174562	134.7	-0.973574	0.15951	-6.10354	1.03742e-09	1.02876e-07	KLK15	kallikrein related peptidase 15 [Source:HGNC Symbol;Acc:HGNC:20453]	protein_coding	19	50825289	50837213	-1
ENSG00000156453	256.844	-0.973	0.218082	-4.46164	8.13365e-06	0.000285465	PCDH1	protocadherin 1 [Source:HGNC Symbol;Acc:HGNC:8655]	protein_coding	5	141853111	141879246	-1
ENSG00000260337	63.2113	-0.972409	0.179869	-5.4062	6.43776e-08	4.24266e-06	AC091544.4		processed_transcript	15	92592574	92596462	-1
ENSG00000171517	2766.09	-0.971261	0.168323	-5.77024	7.91594e-09	6.46661e-07	LPAR3	lysophosphatidic acid receptor 3 [Source:HGNC Symbol;Acc:HGNC:14298]	protein_coding	1	84811602	84893213	-1
ENSG00000145088	530.958	-0.970686	0.195026	-4.97721	6.45064e-07	3.20595e-05	EAF2	ELL associated factor 2 [Source:HGNC Symbol;Acc:HGNC:23115]	protein_coding	3	121835183	121886526	1
ENSG00000196116	12.5505	-0.970295	0.308214	-3.14812	0.00164324	0.0230767	TDRD7	tudor domain containing 7 [Source:HGNC Symbol;Acc:HGNC:30831]	protein_coding	9	97411950	97496125	1
ENSG00000130513	8568.2	-0.968711	0.289164	-3.35004	0.000808013	0.0130843	GDF15	growth differentiation factor 15 [Source:HGNC Symbol;Acc:HGNC:30142]	protein_coding	19	18374731	18389176	1
ENSG00000155368	8279.82	-0.964701	0.200321	-4.81577	1.46631e-06	6.48973e-05	DBI	diazepam binding inhibitor, acyl-CoA binding protein [Source:HGNC Symbol;Acc:HGNC:2690]	protein_coding	2	119366921	119372560	1
ENSG00000211695	34.9021	-0.949066	0.234032	-4.05528	5.00734e-05	0.00132916	TRGV9	T cell receptor gamma variable 9 [Source:HGNC Symbol;Acc:HGNC:12295]	TR_V_gene	7	38317017	38318861	-1
ENSG00000121440	627.911	-0.947558	0.16801	-5.63989	1.7016e-08	1.27991e-06	PDZRN3	PDZ domain containing ring finger 3 [Source:HGNC Symbol;Acc:HGNC:17704]	protein_coding	3	73382433	73624940	-1
ENSG00000070540	311.221	-0.941341	0.143764	-6.54784	5.83761e-11	7.39302e-09	WIPI1	WD repeat domain, phosphoinositide interacting 1 [Source:HGNC Symbol;Acc:HGNC:25471]	protein_coding	17	68420948	68457513	-1
ENSG00000125740	49.8019	-0.940478	0.217219	-4.32963	1.49362e-05	0.000478193	FOSB	FosB proto-oncogene, AP-1 transcription factor subunit [Source:HGNC Symbol;Acc:HGNC:3797]	protein_coding	19	45467995	45475179	1
ENSG00000250722	1398.28	-0.935353	0.175655	-5.32494	1.00986e-07	6.22589e-06	SELENOP	selenoprotein P [Source:HGNC Symbol;Acc:HGNC:10751]	protein_coding	5	42799880	42887392	-1
ENSG00000280424	19.6521	-0.933185	0.268646	-3.47366	0.000513421	0.00907029	BX537318.2		TEC	22	46006616	46010777	1
ENSG00000070388	16.034	-0.933158	0.280468	-3.32714	0.000877424	0.0140061	FGF22	fibroblast growth factor 22 [Source:HGNC Symbol;Acc:HGNC:3679]	protein_coding	19	639879	644371	1
ENSG00000141576	183.843	-0.931555	0.193531	-4.81346	1.48341e-06	6.53788e-05	RNF157	ring finger protein 157 [Source:HGNC Symbol;Acc:HGNC:29402]	protein_coding	17	76142453	76240373	-1
ENSG00000169213	4293.49	-0.928453	0.111496	-8.32725	8.27414e-17	3.54994e-14	RAB3B	RAB3B, member RAS oncogene family [Source:HGNC Symbol;Acc:HGNC:9778]	protein_coding	1	51907956	51990764	-1
ENSG00000184258	22.4636	-0.926438	0.281946	-3.28588	0.00101666	0.015762	CDR1	cerebellar degeneration related protein 1 [Source:HGNC Symbol;Acc:HGNC:1798]	protein_coding	X	140782405	140784871	-1
ENSG00000117143	3321.53	-0.925022	0.0981452	-9.42504	4.29962e-21	5.61872e-18	UAP1	UDP-N-acetylglucosamine pyrophosphorylase 1 [Source:HGNC Symbol;Acc:HGNC:12457]	protein_coding	1	162561506	162599842	1
ENSG00000254399	14.5648	-0.924294	0.282591	-3.27079	0.00107248	0.0163739	GLYATL1P4	glycine-N-acyltransferase like 1 pseudogene 4 [Source:HGNC Symbol;Acc:HGNC:37864]	unprocessed_pseudogene	11	59042737	59050971	1
ENSG00000116133	16982.6	-0.922805	0.184508	-5.00144	5.69033e-07	2.8826e-05	DHCR24	24-dehydrocholesterol reductase [Source:HGNC Symbol;Acc:HGNC:2859]	protein_coding	1	54849633	54887218	-1
ENSG00000158747	248.026	-0.920006	0.23344	-3.94108	8.11145e-05	0.00196913	NBL1	neuroblastoma 1, DAN family BMP antagonist [Source:HGNC Symbol;Acc:HGNC:7650]	protein_coding	1	19596979	19658456	1
ENSG00000162174	856.195	-0.917279	0.155158	-5.91192	3.38147e-09	3.05102e-07	ASRGL1	asparaginase like 1 [Source:HGNC Symbol;Acc:HGNC:16448]	protein_coding	11	62337448	62393412	1
ENSG00000162733	68.3799	-0.916933	0.150667	-6.08584	1.15885e-09	1.14378e-07	DDR2	discoidin domain receptor tyrosine kinase 2 [Source:HGNC Symbol;Acc:HGNC:2731]	protein_coding	1	162631373	162787400	1
ENSG00000198028	19.5899	-0.915796	0.317474	-2.88464	0.00391867	0.0448949	ZNF560	zinc finger protein 560 [Source:HGNC Symbol;Acc:HGNC:26484]	protein_coding	19	9466507	9498607	-1
ENSG00000122824	10.1886	-0.914405	0.311899	-2.93173	0.00337077	0.0400586	NUDT10	nudix hydrolase 10 [Source:HGNC Symbol;Acc:HGNC:17621]	protein_coding	X	51332231	51337525	1
ENSG00000235123	1244.33	-0.913739	0.188659	-4.84334	1.27673e-06	5.75982e-05	DSCAM-AS1	DSCAM antisense RNA 1 [Source:HGNC Symbol;Acc:HGNC:40197]	antisense	21	40383083	40385358	1
ENSG00000109339	42.7046	-0.909042	0.262084	-3.46852	0.000523341	0.00920686	MAPK10	mitogen-activated protein kinase 10 [Source:HGNC Symbol;Acc:HGNC:6872]	protein_coding	4	85990007	86594625	-1
ENSG00000146411	799.013	-0.901858	0.136011	-6.63077	3.33942e-11	4.44333e-09	SLC2A12	solute carrier family 2 member 12 [Source:HGNC Symbol;Acc:HGNC:18067]	protein_coding	6	133988697	134052636	-1
ENSG00000144045	20.8484	-0.900453	0.232441	-3.8739	0.000107107	0.00249359	DQX1	DEAQ-box RNA dependent ATPase 1 [Source:HGNC Symbol;Acc:HGNC:20410]	protein_coding	2	74518131	74526336	-1
ENSG00000221869	165.055	-0.899896	0.241471	-3.72672	0.000193986	0.00406192	CEBPD	CCAAT/enhancer binding protein delta [Source:HGNC Symbol;Acc:HGNC:1835]	protein_coding	8	47736909	47739086	-1
ENSG00000174473	181.689	-0.898404	0.196596	-4.5698	4.88185e-06	0.000182618	GALNTL6	polypeptide N-acetylgalactosaminyltransferase like 6 [Source:HGNC Symbol;Acc:HGNC:33844]	protein_coding	4	171812254	173041559	1
ENSG00000168298	35.1917	-0.896717	0.262477	-3.41636	0.000634631	0.0107336	HIST1H1E	histone cluster 1 H1 family member e [Source:HGNC Symbol;Acc:HGNC:4718]	protein_coding	6	26156354	26157107	1
ENSG00000104833	95.594	-0.894069	0.262006	-3.41241	0.000643918	0.0108644	TUBB4A	tubulin beta 4A class IVa [Source:HGNC Symbol;Acc:HGNC:20774]	protein_coding	19	6494319	6502848	-1
ENSG00000255690	52.2888	-0.893851	0.187228	-4.77413	1.80488e-06	7.79139e-05	TRIL	TLR4 interactor with leucine rich repeats [Source:HGNC Symbol;Acc:HGNC:22200]	protein_coding	7	28953358	28958292	-1
ENSG00000158715	12031.2	-0.89211	0.179424	-4.97207	6.6241e-07	3.26898e-05	SLC45A3	solute carrier family 45 member 3 [Source:HGNC Symbol;Acc:HGNC:8642]	protein_coding	1	205657851	205680459	-1
ENSG00000144749	1846.22	-0.891146	0.152247	-5.85329	4.81957e-09	4.20422e-07	LRIG1	leucine rich repeats and immunoglobulin like domains 1 [Source:HGNC Symbol;Acc:HGNC:17360]	protein_coding	3	66378797	66501263	-1
ENSG00000134202	3574.61	-0.884958	0.140218	-6.31131	2.76676e-10	3.16118e-08	GSTM3	glutathione S-transferase mu 3 [Source:HGNC Symbol;Acc:HGNC:4635]	protein_coding	1	109733932	109741038	-1
ENSG00000115844	36.9358	-0.880579	0.211045	-4.17246	3.01323e-05	0.000874961	DLX2	distal-less homeobox 2 [Source:HGNC Symbol;Acc:HGNC:2915]	protein_coding	2	172099439	172102900	-1
ENSG00000272273	17.0452	-0.879773	0.273283	-3.21927	0.00128516	0.0190536	IER3-AS1	IER3 antisense RNA 1 [Source:HGNC Symbol;Acc:HGNC:53629]	antisense	6	30742929	30743592	1
ENSG00000133687	1106.95	-0.875921	0.129966	-6.73961	1.58815e-11	2.27127e-09	TMTC1	transmembrane and tetratricopeptide repeat containing 1 [Source:HGNC Symbol;Acc:HGNC:24099]	protein_coding	12	29500840	29784759	-1
ENSG00000163659	424.533	-0.869544	0.187003	-4.64989	3.32106e-06	0.000131238	TIPARP	TCDD inducible poly(ADP-ribose) polymerase [Source:HGNC Symbol;Acc:HGNC:23696]	protein_coding	3	156673235	156706770	1
ENSG00000111859	52.9095	-0.862691	0.198917	-4.33694	1.44479e-05	0.000467291	NEDD9	neural precursor cell expressed, developmentally down-regulated 9 [Source:HGNC Symbol;Acc:HGNC:7733]	protein_coding	6	11183298	11382348	-1
ENSG00000162849	49.2922	-0.862415	0.258848	-3.33175	0.000863027	0.0138183	KIF26B	kinesin family member 26B [Source:HGNC Symbol;Acc:HGNC:25484]	protein_coding	1	245154985	245709431	1
ENSG00000241764	124.647	-0.861394	0.15328	-5.61975	1.91231e-08	1.41061e-06	AC002467.1		antisense	7	107742817	107744581	-1
ENSG00000143067	454.96	-0.860858	0.101199	-8.50663	1.79066e-17	9.6526e-15	ZNF697	zinc finger protein 697 [Source:HGNC Symbol;Acc:HGNC:32034]	protein_coding	1	119619422	119647773	-1
ENSG00000116667	3250.06	-0.86014	0.132769	-6.47848	9.26509e-11	1.13244e-08	C1orf21	chromosome 1 open reading frame 21 [Source:HGNC Symbol;Acc:HGNC:15494]	protein_coding	1	184387058	184629020	1
ENSG00000157557	776.08	-0.85929	0.154166	-5.57382	2.49219e-08	1.79429e-06	ETS2	ETS proto-oncogene 2, transcription factor [Source:HGNC Symbol;Acc:HGNC:3489]	protein_coding	21	38805307	38824955	1
ENSG00000258676	16.0029	-0.85441	0.270676	-3.15658	0.00159631	0.0226141	AC091544.2		processed_transcript	15	92580829	92600545	1
ENSG00000137331	295.036	-0.851327	0.178861	-4.75971	1.93869e-06	8.25043e-05	IER3	immediate early response 3 [Source:HGNC Symbol;Acc:HGNC:5392]	protein_coding	6	30743199	30744554	-1
ENSG00000168916	13.708	-0.847469	0.285555	-2.9678	0.0029994	0.0367034	ZNF608	zinc finger protein 608 [Source:HGNC Symbol;Acc:HGNC:29238]	protein_coding	5	124636913	124748807	-1
ENSG00000242396	19.0079	-0.844111	0.241421	-3.49643	0.00047153	0.00842223	AC096536.3		antisense	1	54886875	54888001	1
ENSG00000135439	11.7858	-0.841754	0.293915	-2.86393	0.00418416	0.0470112	AGAP2	ArfGAP with GTPase domain, ankyrin repeat and PH domain 2 [Source:HGNC Symbol;Acc:HGNC:16921]	protein_coding	12	57723761	57742157	-1
ENSG00000099994	170.374	-0.840328	0.236072	-3.55963	0.000371374	0.00695227	SUSD2	sushi domain containing 2 [Source:HGNC Symbol;Acc:HGNC:30667]	protein_coding	22	24181259	24189110	1
ENSG00000176907	102.305	-0.839496	0.218642	-3.83959	0.000123241	0.00279383	TCIM	transcriptional and immune response regulator [Source:HGNC Symbol;Acc:HGNC:1357]	protein_coding	8	40153455	40155308	1
ENSG00000156463	53.8361	-0.837483	0.156629	-5.34691	8.94694e-08	5.66662e-06	SH3RF2	SH3 domain containing ring finger 2 [Source:HGNC Symbol;Acc:HGNC:26299]	protein_coding	5	145936579	146081791	1
ENSG00000213853	902.429	-0.833954	0.143527	-5.81044	6.2307e-09	5.28177e-07	EMP2	epithelial membrane protein 2 [Source:HGNC Symbol;Acc:HGNC:3334]	protein_coding	16	10528422	10580698	-1
ENSG00000110921	1363.87	-0.831278	0.166898	-4.98076	6.33362e-07	3.16223e-05	MVK	mevalonate kinase [Source:HGNC Symbol;Acc:HGNC:7530]	protein_coding	12	109573255	109598117	1
ENSG00000140323	52.9169	-0.829286	0.202031	-4.10475	4.04755e-05	0.00112406	DISP2	dispatched RND transporter family member 2 [Source:HGNC Symbol;Acc:HGNC:19712]	protein_coding	15	40358235	40378639	1
ENSG00000198865	31.0325	-0.829272	0.222932	-3.71985	0.000199342	0.00414928	CCDC152	coiled-coil domain containing 152 [Source:HGNC Symbol;Acc:HGNC:34438]	protein_coding	5	42756801	42802360	1
ENSG00000083223	1627.72	-0.828482	0.104978	-7.89199	2.97417e-15	9.61938e-13	ZCCHC6	zinc finger CCHC-type containing 6 [Source:HGNC Symbol;Acc:HGNC:25817]	protein_coding	9	86287733	86354454	-1
ENSG00000118985	4102.85	-0.827137	0.123269	-6.71003	1.94578e-11	2.72708e-09	ELL2	elongation factor for RNA polymerase II 2 [Source:HGNC Symbol;Acc:HGNC:17064]	protein_coding	5	95885098	95962071	-1
ENSG00000169116	398.67	-0.827127	0.184656	-4.47928	7.48936e-06	0.000265512	PARM1	prostate androgen-regulated mucin-like protein 1 [Source:HGNC Symbol;Acc:HGNC:24536]	protein_coding	4	74933095	75050115	1
ENSG00000178573	567.819	-0.822492	0.14233	-5.77876	7.52551e-09	6.18003e-07	MAF	MAF bZIP transcription factor [Source:HGNC Symbol;Acc:HGNC:6776]	protein_coding	16	79585843	79600714	-1
ENSG00000137976	35.2512	-0.813152	0.23279	-3.49308	0.00047749	0.008507	DNASE2B	deoxyribonuclease 2 beta [Source:HGNC Symbol;Acc:HGNC:28875]	protein_coding	1	84398532	84415018	1
ENSG00000136826	1075.7	-0.812791	0.138269	-5.87833	4.14439e-09	3.66082e-07	KLF4	Kruppel like factor 4 [Source:HGNC Symbol;Acc:HGNC:6348]	protein_coding	9	107484852	107490482	-1
ENSG00000272574	15.305	-0.811587	0.269976	-3.00615	0.00264581	0.0333071	AL596325.2		sense_intronic	1	162593103	162593754	1
ENSG00000259583	51.6352	-0.810713	0.201208	-4.02923	5.59607e-05	0.00145599	AC015712.2		antisense	15	100892859	100919283	-1
ENSG00000133808	225.989	-0.808458	0.144724	-5.58621	2.32082e-08	1.68826e-06	NA	NA	NA	NA	NA	NA	NA
ENSG00000169330	22.6809	-0.805738	0.258103	-3.12177	0.00179767	0.0247981	KIAA1024	KIAA1024 [Source:HGNC Symbol;Acc:HGNC:29172]	protein_coding	15	79432516	79472290	1
ENSG00000196684	138.677	-0.805378	0.22803	-3.5319	0.000412591	0.00755567	HSH2D	hematopoietic SH2 domain containing [Source:HGNC Symbol;Acc:HGNC:24920]	protein_coding	19	16134028	16158575	1
ENSG00000176532	118.683	-0.804717	0.200898	-4.00559	6.18627e-05	0.00157641	PRR15	proline rich 15 [Source:HGNC Symbol;Acc:HGNC:22310]	protein_coding	7	29563811	29567295	1
ENSG00000269951	32.0124	-0.803784	0.186823	-4.30239	1.68965e-05	0.000530966	AC090181.2		sense_intronic	15	77067654	77068325	-1
ENSG00000100968	14.1856	-0.803133	0.26657	-3.01284	0.00258816	0.0327382	NFATC4	nuclear factor of activated T cells 4 [Source:HGNC Symbol;Acc:HGNC:7778]	protein_coding	14	24365673	24379604	1
ENSG00000162409	420.503	-0.80241	0.148171	-5.41542	6.11434e-08	4.06778e-06	PRKAA2	protein kinase AMP-activated catalytic subunit alpha 2 [Source:HGNC Symbol;Acc:HGNC:9377]	protein_coding	1	56645322	56715335	1
ENSG00000120833	502.806	-0.801483	0.12946	-6.19097	5.97939e-10	6.27208e-08	SOCS2	suppressor of cytokine signaling 2 [Source:HGNC Symbol;Acc:HGNC:19382]	protein_coding	12	93569814	93583487	1
ENSG00000072422	874.986	-0.800942	0.179618	-4.45914	8.22883e-06	0.000287367	RHOBTB1	Rho related BTB domain containing 1 [Source:HGNC Symbol;Acc:HGNC:18738]	protein_coding	10	60869438	61001440	-1
ENSG00000223573	229.078	-0.800786	0.168686	-4.7472	2.06255e-06	8.65487e-05	TINCR	TINCR ubiquitin domain containing [Source:HGNC Symbol;Acc:HGNC:14607]	protein_coding	19	5558167	5578349	-1
ENSG00000283267	173.179	-0.798786	0.1995	-4.00395	6.22943e-05	0.00158549	FAM237B	family with sequence similarity 237 member B [Source:HGNC Symbol;Acc:HGNC:53217]	protein_coding	7	90316503	90321308	-1
ENSG00000105792	4556.12	-0.797525	0.200297	-3.9817	6.84228e-05	0.00171041	CFAP69	cilia and flagella associated protein 69 [Source:HGNC Symbol;Acc:HGNC:26107]	protein_coding	7	90245174	90311063	1
ENSG00000089356	1548.84	-0.796918	0.0808859	-9.85237	6.69432e-23	1.08257e-19	FXYD3	FXYD domain containing ion transport regulator 3 [Source:HGNC Symbol;Acc:HGNC:4027]	protein_coding	19	35115879	35124324	1
ENSG00000172943	1705.76	-0.794388	0.157213	-5.05293	4.35075e-07	2.29237e-05	PHF8	PHD finger protein 8 [Source:HGNC Symbol;Acc:HGNC:20672]	protein_coding	X	53936676	54048958	-1
ENSG00000113645	1501.87	-0.790449	0.186083	-4.24784	2.15843e-05	0.000656682	WWC1	WW and C2 domain containing 1 [Source:HGNC Symbol;Acc:HGNC:29435]	protein_coding	5	168291651	168472303	1
ENSG00000155016	468.451	-0.789278	0.123403	-6.39592	1.59588e-10	1.8639e-08	CYP2U1	cytochrome P450 family 2 subfamily U member 1 [Source:HGNC Symbol;Acc:HGNC:20582]	protein_coding	4	107931369	107953457	1
ENSG00000186288	43.9722	-0.788913	0.215915	-3.65382	0.000258371	0.00511933	PABPC1L2A	poly(A) binding protein cytoplasmic 1 like 2A [Source:HGNC Symbol;Acc:HGNC:27989]	protein_coding	X	73077276	73079512	-1
ENSG00000197588	45.5841	-0.787875	0.161791	-4.8697	1.11769e-06	5.1756e-05	KLKP1	kallikrein pseudogene 1 [Source:HGNC Symbol;Acc:HGNC:21260]	transcribed_unprocessed_pseudogene	19	50882096	50896398	-1
ENSG00000258643	30.5518	-0.782775	0.179052	-4.37179	1.23235e-05	0.000407858	BCL2L2-PABPN1	BCL2L2-PABPN1 readthrough [Source:HGNC Symbol;Acc:HGNC:42959]	protein_coding	14	23306835	23325369	1
ENSG00000189067	59.7335	-0.782487	0.175378	-4.46172	8.13062e-06	0.000285465	LITAF	lipopolysaccharide induced TNF factor [Source:HGNC Symbol;Acc:HGNC:16841]	protein_coding	16	11547722	11636381	-1
ENSG00000106605	789.705	-0.781972	0.0923083	-8.47131	2.42649e-17	1.18633e-14	BLVRA	biliverdin reductase A [Source:HGNC Symbol;Acc:HGNC:1062]	protein_coding	7	43758680	43807342	1
ENSG00000149150	333.103	-0.780847	0.12628	-6.18348	6.27038e-10	6.52586e-08	SLC43A1	solute carrier family 43 member 1 [Source:HGNC Symbol;Acc:HGNC:9225]	protein_coding	11	57484534	57515786	-1
ENSG00000064393	4024.86	-0.778407	0.167076	-4.659	3.17742e-06	0.000126513	HIPK2	homeodomain interacting protein kinase 2 [Source:HGNC Symbol;Acc:HGNC:14402]	protein_coding	7	139561570	139777778	-1
ENSG00000130066	894.92	-0.776454	0.128828	-6.02707	1.66961e-09	1.61752e-07	SAT1	spermidine/spermine N1-acetyltransferase 1 [Source:HGNC Symbol;Acc:HGNC:10540]	protein_coding	X	23783173	23786226	1
ENSG00000141682	107.416	-0.776259	0.179262	-4.33031	1.48898e-05	0.000477906	PMAIP1	phorbol-12-myristate-13-acetate-induced protein 1 [Source:HGNC Symbol;Acc:HGNC:9108]	protein_coding	18	59899948	59904306	1
ENSG00000090539	74.1756	-0.77254	0.181125	-4.26522	1.99705e-05	0.000613801	CHRD	chordin [Source:HGNC Symbol;Acc:HGNC:1949]	protein_coding	3	184380073	184390736	1
ENSG00000163072	103.167	-0.76959	0.125964	-6.10962	9.9866e-10	9.95016e-08	NOSTRIN	nitric oxide synthase trafficking [Source:HGNC Symbol;Acc:HGNC:20203]	protein_coding	2	168786539	168865514	1
ENSG00000129910	230.248	-0.768517	0.223929	-3.43197	0.000599221	0.0102752	CDH15	cadherin 15 [Source:HGNC Symbol;Acc:HGNC:1754]	protein_coding	16	89171767	89195492	1
ENSG00000197496	164.978	-0.765292	0.248586	-3.07859	0.00207984	0.0276913	SLC2A10	solute carrier family 2 member 10 [Source:HGNC Symbol;Acc:HGNC:13444]	protein_coding	20	46709487	46736347	1
ENSG00000163694	1869.18	-0.764007	0.104867	-7.28547	3.20543e-13	6.5425e-11	RBM47	RNA binding motif protein 47 [Source:HGNC Symbol;Acc:HGNC:30358]	protein_coding	4	40423267	40630875	-1
ENSG00000151498	942.256	-0.761739	0.112017	-6.80022	1.04458e-11	1.55747e-09	ACAD8	acyl-CoA dehydrogenase family member 8 [Source:HGNC Symbol;Acc:HGNC:87]	protein_coding	11	134253495	134265855	1
ENSG00000163406	359.893	-0.760302	0.160707	-4.73098	2.23437e-06	9.28322e-05	SLC15A2	solute carrier family 15 member 2 [Source:HGNC Symbol;Acc:HGNC:10921]	protein_coding	3	121894089	121944102	1
ENSG00000147251	70.9484	-0.759201	0.154216	-4.92296	8.52461e-07	4.09162e-05	DOCK11	dedicator of cytokinesis 11 [Source:HGNC Symbol;Acc:HGNC:23483]	protein_coding	X	118495898	118686163	1
ENSG00000184060	31.5159	-0.758216	0.20247	-3.74484	0.000180512	0.00382165	ADAP2	ArfGAP with dual PH domains 2 [Source:HGNC Symbol;Acc:HGNC:16487]	protein_coding	17	30906344	30959322	1
ENSG00000067113	4299.14	-0.757835	0.107048	-7.07941	1.44769e-12	2.55755e-10	PLPP1	phospholipid phosphatase 1 [Source:HGNC Symbol;Acc:HGNC:9228]	protein_coding	5	55424854	55535050	-1
ENSG00000188848	307.773	-0.755541	0.173105	-4.36463	1.27339e-05	0.00041829	BEND4	BEN domain containing 4 [Source:HGNC Symbol;Acc:HGNC:23815]	protein_coding	4	42110938	42152878	-1
ENSG00000135862	1722.43	-0.755148	0.140098	-5.39012	7.04098e-08	4.61129e-06	LAMC1	laminin subunit gamma 1 [Source:HGNC Symbol;Acc:HGNC:6492]	protein_coding	1	183023460	183145592	1
ENSG00000270194	44.0997	-0.752823	0.175124	-4.2988	1.71726e-05	0.000538836	AC097359.2		antisense	3	37241789	37244177	-1
ENSG00000033800	1626.92	-0.750181	0.120651	-6.21778	5.04244e-10	5.40853e-08	PIAS1	protein inhibitor of activated STAT 1 [Source:HGNC Symbol;Acc:HGNC:2752]	protein_coding	15	68054179	68198603	1
ENSG00000078114	43.4602	-0.750087	0.263505	-2.84657	0.00441931	0.0490017	NEBL	nebulette [Source:HGNC Symbol;Acc:HGNC:16932]	protein_coding	10	20779973	21174187	-1
ENSG00000102804	3308.33	-0.744577	0.104557	-7.12127	1.06935e-12	1.97202e-10	TSC22D1	TSC22 domain family member 1 [Source:HGNC Symbol;Acc:HGNC:16826]	protein_coding	13	44432143	44577147	-1
ENSG00000197594	166.181	-0.743964	0.130799	-5.68786	1.28641e-08	9.9427e-07	ENPP1	ectonucleotide pyrophosphatase/phosphodiesterase 1 [Source:HGNC Symbol;Acc:HGNC:3356]	protein_coding	6	131808016	131895155	1
ENSG00000059377	27.086	-0.741029	0.197828	-3.74583	0.000179801	0.00381045	TBXAS1	thromboxane A synthase 1 [Source:HGNC Symbol;Acc:HGNC:11609]	protein_coding	7	139777051	140020325	1
ENSG00000274911	26.4809	-0.740476	0.212059	-3.49184	0.000479701	0.00853917	AL627230.2		unprocessed_pseudogene	9	67725890	67726544	1
ENSG00000174469	1835.44	-0.73875	0.128313	-5.75743	8.54059e-09	6.8101e-07	CNTNAP2	contactin associated protein like 2 [Source:HGNC Symbol;Acc:HGNC:13830]	protein_coding	7	146116002	148420998	1
ENSG00000066629	775.436	-0.737247	0.152002	-4.85026	1.23299e-06	5.58645e-05	EML1	echinoderm microtubule associated protein like 1 [Source:HGNC Symbol;Acc:HGNC:3330]	protein_coding	14	99737693	99942060	1
ENSG00000137267	212.335	-0.737132	0.146903	-5.01782	5.226e-07	2.70606e-05	TUBB2A	tubulin beta 2A class IIa [Source:HGNC Symbol;Acc:HGNC:12412]	protein_coding	6	3153669	3157526	-1
ENSG00000154237	101.83	-0.735479	0.181584	-4.05035	5.11416e-05	0.001349	LRRK1	leucine rich repeat kinase 1 [Source:HGNC Symbol;Acc:HGNC:18608]	protein_coding	15	100919215	101078254	1
ENSG00000183145	28.3451	-0.734819	0.197667	-3.71746	0.000201239	0.00417223	RIPPLY3	ripply transcriptional repressor 3 [Source:HGNC Symbol;Acc:HGNC:3047]	protein_coding	21	37006150	37019659	1
ENSG00000167749	3497.5	-0.732225	0.125413	-5.83853	5.2664e-09	4.55619e-07	KLK4	kallikrein related peptidase 4 [Source:HGNC Symbol;Acc:HGNC:6365]	protein_coding	19	50906352	50910738	-1
ENSG00000257135	22.199	-0.730555	0.231848	-3.15101	0.00162707	0.0229262	AC007249.2		lincRNA	2	10448694	10451327	1
ENSG00000142627	189.062	-0.72962	0.186569	-3.91072	9.20217e-05	0.00218349	EPHA2	EPH receptor A2 [Source:HGNC Symbol;Acc:HGNC:3386]	protein_coding	1	16124337	16156087	-1
ENSG00000075426	472.219	-0.727004	0.152631	-4.76316	1.90588e-06	8.16035e-05	FOSL2	FOS like 2, AP-1 transcription factor subunit [Source:HGNC Symbol;Acc:HGNC:3798]	protein_coding	2	28392448	28417312	1
ENSG00000196972	19.781	-0.721294	0.236767	-3.04644	0.00231572	0.0301819	SMIM10L2B	small integral membrane protein 10 like 2B [Source:HGNC Symbol;Acc:HGNC:34500]	protein_coding	X	135094987	135098634	-1
ENSG00000069399	227.001	-0.719987	0.232906	-3.09131	0.00199274	0.0268375	BCL3	B cell CLL/lymphoma 3 [Source:HGNC Symbol;Acc:HGNC:998]	protein_coding	19	44747705	44760044	1
ENSG00000122176	169.497	-0.718353	0.217895	-3.29678	0.000978013	0.0152982	FMOD	fibromodulin [Source:HGNC Symbol;Acc:HGNC:3774]	protein_coding	1	203340628	203351489	-1
ENSG00000167183	513.751	-0.713608	0.122721	-5.81487	6.06802e-09	5.16469e-07	PRR15L	proline rich 15 like [Source:HGNC Symbol;Acc:HGNC:28149]	protein_coding	17	47951967	47957878	-1
ENSG00000086062	1299.69	-0.713398	0.155923	-4.57532	4.75487e-06	0.000180436	B4GALT1	beta-1,4-galactosyltransferase 1 [Source:HGNC Symbol;Acc:HGNC:924]	protein_coding	9	33104082	33167356	-1
ENSG00000087301	933.091	-0.711617	0.11864	-5.99809	1.99647e-09	1.85716e-07	TXNDC16	thioredoxin domain containing 16 [Source:HGNC Symbol;Acc:HGNC:19965]	protein_coding	14	52430590	52552522	-1
ENSG00000141179	664.768	-0.711603	0.0807016	-8.8177	1.16831e-18	8.1871e-16	PCTP	phosphatidylcholine transfer protein [Source:HGNC Symbol;Acc:HGNC:8752]	protein_coding	17	55750979	55842830	1
ENSG00000272449	43.7826	-0.710418	0.241122	-2.9463	0.00321601	0.0386123	AL139246.5		lincRNA	1	2530064	2547460	1
ENSG00000183508	761.256	-0.710176	0.145359	-4.88568	1.03072e-06	4.83287e-05	FAM46C	family with sequence similarity 46 member C [Source:HGNC Symbol;Acc:HGNC:24712]	protein_coding	1	117605934	117628372	1
ENSG00000183762	1649.09	-0.709646	0.169946	-4.17571	2.97059e-05	0.000867372	KREMEN1	kringle containing transmembrane protein 1 [Source:HGNC Symbol;Acc:HGNC:17550]	protein_coding	22	29073078	29168333	1
ENSG00000005889	1287.56	-0.708069	0.104029	-6.80644	1.00043e-11	1.50228e-09	ZFX	zinc finger protein, X-linked [Source:HGNC Symbol;Acc:HGNC:12869]	protein_coding	X	24149173	24216255	1
ENSG00000027075	207.78	-0.707629	0.184446	-3.83651	0.000124796	0.00281502	PRKCH	protein kinase C eta [Source:HGNC Symbol;Acc:HGNC:9403]	protein_coding	14	61187559	61550976	1
ENSG00000273391	40.312	-0.706742	0.168319	-4.19883	2.68295e-05	0.000795539	AC083880.1		antisense	7	139359032	139359566	-1
ENSG00000144655	192.452	-0.706555	0.125712	-5.62044	1.90477e-08	1.41e-06	CSRNP1	cysteine and serine rich nuclear protein 1 [Source:HGNC Symbol;Acc:HGNC:14300]	protein_coding	3	39141855	39154562	-1
ENSG00000103111	1767.74	-0.705439	0.108717	-6.48877	8.65384e-11	1.06876e-08	MON1B	MON1 homolog B, secretory trafficking associated [Source:HGNC Symbol;Acc:HGNC:25020]	protein_coding	16	77190835	77202405	1
ENSG00000160180	303.208	-0.699914	0.109315	-6.40272	1.52634e-10	1.79264e-08	TFF3	trefoil factor 3 [Source:HGNC Symbol;Acc:HGNC:11757]	protein_coding	21	42311667	42315651	-1
ENSG00000139438	268.932	-0.695398	0.174853	-3.97706	6.97737e-05	0.00173592	FAM222A	family with sequence similarity 222 member A [Source:HGNC Symbol;Acc:HGNC:25915]	protein_coding	12	109714228	109770507	1
ENSG00000011465	46.3353	-0.694686	0.232315	-2.99027	0.0027873	0.0347141	DCN	decorin [Source:HGNC Symbol;Acc:HGNC:2705]	protein_coding	12	91140484	91183123	-1
ENSG00000068912	2487.92	-0.692398	0.111593	-6.20465	5.4818e-10	5.8204e-08	ERLEC1	endoplasmic reticulum lectin 1 [Source:HGNC Symbol;Acc:HGNC:25222]	protein_coding	2	53787044	53818819	1
ENSG00000168994	63.4285	-0.692047	0.203349	-3.40324	0.000665906	0.0111905	PXDC1	PX domain containing 1 [Source:HGNC Symbol;Acc:HGNC:21361]	protein_coding	6	3722614	3752026	-1
ENSG00000110799	41.9415	-0.691605	0.19336	-3.57677	0.00034787	0.00658854	VWF	von Willebrand factor [Source:HGNC Symbol;Acc:HGNC:12726]	protein_coding	12	5948874	6124770	-1
ENSG00000145779	147.021	-0.688974	0.125948	-5.47033	4.49204e-08	3.04633e-06	TNFAIP8	TNF alpha induced protein 8 [Source:HGNC Symbol;Acc:HGNC:17260]	protein_coding	5	119268692	119399688	1
ENSG00000196177	2063.23	-0.688837	0.0934279	-7.37293	1.66921e-13	3.61772e-11	ACADSB	acyl-CoA dehydrogenase short/branched chain [Source:HGNC Symbol;Acc:HGNC:91]	protein_coding	10	123008979	123058311	1
ENSG00000185442	595.024	-0.687806	0.18552	-3.70745	0.000209355	0.0043192	FAM174B	family with sequence similarity 174 member B [Source:HGNC Symbol;Acc:HGNC:34339]	protein_coding	15	92617443	92809884	-1
ENSG00000157224	3582.95	-0.687016	0.109943	-6.24886	4.13446e-10	4.57467e-08	CLDN12	claudin 12 [Source:HGNC Symbol;Acc:HGNC:2034]	protein_coding	7	90383721	90513402	1
ENSG00000146205	189.424	-0.683763	0.162042	-4.21966	2.44668e-05	0.000740095	ANO7	anoctamin 7 [Source:HGNC Symbol;Acc:HGNC:31677]	protein_coding	2	241188509	241225377	1
ENSG00000111057	3424.79	-0.683228	0.174137	-3.92351	8.72683e-05	0.00209195	KRT18	keratin 18 [Source:HGNC Symbol;Acc:HGNC:6430]	protein_coding	12	52948871	52952901	1
ENSG00000107954	388.629	-0.680468	0.137482	-4.94952	7.43968e-07	3.65431e-05	NEURL1	neuralized E3 ubiquitin protein ligase 1 [Source:HGNC Symbol;Acc:HGNC:7761]	protein_coding	10	103493979	103592552	1
ENSG00000116871	1204.04	-0.678737	0.152898	-4.43915	9.03159e-06	0.000310247	MAP7D1	MAP7 domain containing 1 [Source:HGNC Symbol;Acc:HGNC:25514]	protein_coding	1	36155579	36180849	1
ENSG00000135821	3214.68	-0.677444	0.141305	-4.79421	1.63313e-06	7.13791e-05	GLUL	glutamate-ammonia ligase [Source:HGNC Symbol;Acc:HGNC:4341]	protein_coding	1	182381704	182392206	-1
ENSG00000065882	581.722	-0.668909	0.152593	-4.38362	1.16723e-05	0.000390121	TBC1D1	TBC1 domain family member 1 [Source:HGNC Symbol;Acc:HGNC:11578]	protein_coding	4	37891087	38139175	1
ENSG00000127838	1563.14	-0.668822	0.138325	-4.83516	1.33039e-06	5.96212e-05	PNKD	paroxysmal nonkinesigenic dyskinesia [Source:HGNC Symbol;Acc:HGNC:9153]	protein_coding	2	218270392	218346793	1
ENSG00000164647	2804.53	-0.667637	0.158623	-4.20894	2.56567e-05	0.000768349	STEAP1	STEAP family member 1 [Source:HGNC Symbol;Acc:HGNC:11378]	protein_coding	7	90154375	90164829	1
ENSG00000131844	8654.52	-0.667521	0.163162	-4.09115	4.29231e-05	0.00118019	MCCC2	methylcrotonoyl-CoA carboxylase 2 [Source:HGNC Symbol;Acc:HGNC:6937]	protein_coding	5	71587288	71658704	1
ENSG00000109814	2982.69	-0.664213	0.080752	-8.22534	1.94631e-16	7.72023e-14	UGDH	UDP-glucose 6-dehydrogenase [Source:HGNC Symbol;Acc:HGNC:12525]	protein_coding	4	39498755	39528311	-1
ENSG00000125657	29.3931	-0.663197	0.213038	-3.11305	0.00185164	0.0253928	TNFSF9	TNF superfamily member 9 [Source:HGNC Symbol;Acc:HGNC:11939]	protein_coding	19	6530999	6535928	1
ENSG00000177508	811.605	-0.662535	0.158728	-4.17402	2.99271e-05	0.000870381	IRX3	iroquois homeobox 3 [Source:HGNC Symbol;Acc:HGNC:14360]	protein_coding	16	54283304	54286763	-1
ENSG00000143158	16339.7	-0.662066	0.1339	-4.94448	7.63458e-07	3.72394e-05	MPC2	mitochondrial pyruvate carrier 2 [Source:HGNC Symbol;Acc:HGNC:24515]	protein_coding	1	167916729	167937040	-1
ENSG00000180628	166.476	-0.660699	0.110514	-5.97842	2.25305e-09	2.07745e-07	PCGF5	polycomb group ring finger 5 [Source:HGNC Symbol;Acc:HGNC:28264]	protein_coding	10	91163012	91284331	1
ENSG00000154537	26.945	-0.659823	0.222396	-2.96688	0.00300837	0.0367489	FAM27C	family with sequence similarity 27 member C [Source:HGNC Symbol;Acc:HGNC:23668]	lincRNA	9	61854162	61855331	1
ENSG00000153064	3287.38	-0.659075	0.118763	-5.54948	2.86528e-08	2.04192e-06	BANK1	B cell scaffold protein with ankyrin repeats 1 [Source:HGNC Symbol;Acc:HGNC:18233]	protein_coding	4	101411286	102074812	1
ENSG00000110931	2011.48	-0.656114	0.105987	-6.19052	5.99671e-10	6.27208e-08	CAMKK2	calcium/calmodulin dependent protein kinase kinase 2 [Source:HGNC Symbol;Acc:HGNC:1470]	protein_coding	12	121237691	121298308	-1
ENSG00000074211	407.657	-0.655368	0.183287	-3.57565	0.000349365	0.00660495	PPP2R2C	protein phosphatase 2 regulatory subunit Bgamma [Source:HGNC Symbol;Acc:HGNC:9306]	protein_coding	4	6320578	6563600	-1
ENSG00000259803	353.008	-0.653577	0.207151	-3.15508	0.00160454	0.0227	SLC22A31	solute carrier family 22 member 31 [Source:HGNC Symbol;Acc:HGNC:27091]	protein_coding	16	89195761	89201664	-1
ENSG00000131711	717.388	-0.652365	0.13469	-4.84344	1.27611e-06	5.75982e-05	MAP1B	microtubule associated protein 1B [Source:HGNC Symbol;Acc:HGNC:6836]	protein_coding	5	72107234	72209570	1
ENSG00000277075	62.2144	-0.652145	0.148871	-4.38061	1.18348e-05	0.000394927	HIST1H2AE	histone cluster 1 H2A family member e [Source:HGNC Symbol;Acc:HGNC:4724]	protein_coding	6	26216975	26217483	1
ENSG00000168778	399.06	-0.652109	0.143373	-4.54834	5.40708e-06	0.000200482	TCTN2	tectonic family member 2 [Source:HGNC Symbol;Acc:HGNC:25774]	protein_coding	12	123671113	123708403	1
ENSG00000100196	247.078	-0.6517	0.130279	-5.00233	5.66406e-07	2.87622e-05	KDELR3	KDEL endoplasmic reticulum protein retention receptor 3 [Source:HGNC Symbol;Acc:HGNC:6306]	protein_coding	22	38468062	38483447	1
ENSG00000136098	61.7058	-0.651366	0.178279	-3.65364	0.000258549	0.00511933	NEK3	NIMA related kinase 3 [Source:HGNC Symbol;Acc:HGNC:7746]	protein_coding	13	52132639	52159861	-1
ENSG00000204385	2475.01	-0.646265	0.18067	-3.57704	0.000347507	0.00658759	SLC44A4	solute carrier family 44 member 4 [Source:HGNC Symbol;Acc:HGNC:13941]	protein_coding	6	31863192	31879046	-1
ENSG00000144355	1119.95	-0.645084	0.103495	-6.233	4.57585e-10	4.95867e-08	DLX1	distal-less homeobox 1 [Source:HGNC Symbol;Acc:HGNC:2914]	protein_coding	2	172084740	172089677	1
ENSG00000177465	43.5579	-0.641582	0.157105	-4.08377	4.43107e-05	0.00120355	ACOT4	acyl-CoA thioesterase 4 [Source:HGNC Symbol;Acc:HGNC:19748]	protein_coding	14	73591706	73596496	1
ENSG00000247317	28.8032	-0.640199	0.197397	-3.24321	0.0011819	0.0177987	LY6E-DT	LY6E divergent transcript [Source:HGNC Symbol;Acc:HGNC:53728]	lincRNA	8	142981738	143018437	-1
ENSG00000088826	1066.58	-0.637448	0.120654	-5.28328	1.26892e-07	7.71e-06	SMOX	spermine oxidase [Source:HGNC Symbol;Acc:HGNC:15862]	protein_coding	20	4120980	4187747	1
ENSG00000137558	44645.8	-0.636424	0.153204	-4.1541	3.26572e-05	0.000934085	PI15	peptidase inhibitor 15 [Source:HGNC Symbol;Acc:HGNC:8946]	protein_coding	8	74824537	74855029	1
ENSG00000261578	141.58	-0.635526	0.146226	-4.34619	1.38525e-05	0.000450807	AP003119.3		sense_overlapping	11	76800364	76804555	1
ENSG00000134531	184.345	-0.634738	0.11567	-5.4875	4.07662e-08	2.79162e-06	EMP1	epithelial membrane protein 1 [Source:HGNC Symbol;Acc:HGNC:3333]	protein_coding	12	13196716	13219939	1
ENSG00000188549	41.9087	-0.631939	0.219827	-2.87471	0.00404394	0.0458306	CCDC9B	coiled-coil domain containing 9B [Source:HGNC Symbol;Acc:HGNC:33488]	protein_coding	15	40331452	40340967	-1
ENSG00000198740	1927.19	-0.631498	0.0897279	-7.03792	1.95126e-12	3.33507e-10	ZNF652	zinc finger protein 652 [Source:HGNC Symbol;Acc:HGNC:29147]	protein_coding	17	49289206	49362473	-1
ENSG00000111700	501.053	-0.631025	0.155373	-4.06134	4.87918e-05	0.00130006	SLCO1B3	solute carrier organic anion transporter family member 1B3 [Source:HGNC Symbol;Acc:HGNC:10961]	protein_coding	12	20810702	20916911	1
ENSG00000104205	503.943	-0.629223	0.152099	-4.13693	3.5198e-05	0.000993244	SGK3	serum/glucocorticoid regulated kinase family member 3 [Source:HGNC Symbol;Acc:HGNC:10812]	protein_coding	8	66667596	66862022	1
ENSG00000198945	204.266	-0.628332	0.140193	-4.4819	7.39814e-06	0.000262721	L3MBTL3	L3MBTL3, histone methyl-lysine binding protein [Source:HGNC Symbol;Acc:HGNC:23035]	protein_coding	6	130013699	130141451	1
ENSG00000137285	34.1002	-0.62816	0.220796	-2.84498	0.00444138	0.0491427	TUBB2B	tubulin beta 2B class IIb [Source:HGNC Symbol;Acc:HGNC:30829]	protein_coding	6	3224261	3231730	-1
ENSG00000047365	183.103	-0.626968	0.109299	-5.73624	9.68008e-09	7.62189e-07	ARAP2	ArfGAP with RhoGAP domain, ankyrin repeat and PH domain 2 [Source:HGNC Symbol;Acc:HGNC:16924]	protein_coding	4	35948221	36244509	-1
ENSG00000186907	102.152	-0.620726	0.217982	-2.8476	0.00440507	0.0488954	RTN4RL2	reticulon 4 receptor like 2 [Source:HGNC Symbol;Acc:HGNC:23053]	protein_coding	11	57460549	57477534	1
ENSG00000196371	81.6032	-0.618918	0.126992	-4.87366	1.09548e-06	5.08396e-05	FUT4	fucosyltransferase 4 [Source:HGNC Symbol;Acc:HGNC:4015]	protein_coding	11	94543840	94549898	1
ENSG00000155660	24725.6	-0.618392	0.185489	-3.33386	0.000856507	0.0137244	PDIA4	protein disulfide isomerase family A member 4 [Source:HGNC Symbol;Acc:HGNC:30167]	protein_coding	7	149003062	149028641	-1
ENSG00000124762	1069.52	-0.615377	0.127152	-4.83969	1.30044e-06	5.8417e-05	CDKN1A	cyclin dependent kinase inhibitor 1A [Source:HGNC Symbol;Acc:HGNC:1784]	protein_coding	6	36676460	36687339	1
ENSG00000156113	1706.05	-0.614933	0.151969	-4.04644	5.20033e-05	0.00136829	KCNMA1	potassium calcium-activated channel subfamily M alpha 1 [Source:HGNC Symbol;Acc:HGNC:6284]	protein_coding	10	76869601	77638369	-1
ENSG00000135547	86.2988	-0.614805	0.144617	-4.25126	2.12567e-05	0.000648592	HEY2	hes related family bHLH transcription factor with YRPW motif 2 [Source:HGNC Symbol;Acc:HGNC:4881]	protein_coding	6	125747664	125761269	1
ENSG00000162772	252.878	-0.6126	0.192572	-3.18115	0.00146694	0.021175	ATF3	activating transcription factor 3 [Source:HGNC Symbol;Acc:HGNC:785]	protein_coding	1	212565334	212620777	1
ENSG00000135842	4860.57	-0.60939	0.127251	-4.78889	1.67702e-06	7.31453e-05	FAM129A	family with sequence similarity 129 member A [Source:HGNC Symbol;Acc:HGNC:16784]	protein_coding	1	184790724	184974550	-1
ENSG00000012660	10640.8	-0.608841	0.121855	-4.99642	5.84042e-07	2.93767e-05	ELOVL5	ELOVL fatty acid elongase 5 [Source:HGNC Symbol;Acc:HGNC:21308]	protein_coding	6	53267398	53349179	-1
ENSG00000135378	65.2493	-0.608452	0.168839	-3.60374	0.000313675	0.00605545	PRRG4	proline rich and Gla domain 4 [Source:HGNC Symbol;Acc:HGNC:30799]	protein_coding	11	32829943	32858123	1
ENSG00000168615	4585.7	-0.605416	0.0981926	-6.1656	7.02169e-10	7.27178e-08	ADAM9	ADAM metallopeptidase domain 9 [Source:HGNC Symbol;Acc:HGNC:216]	protein_coding	8	38996869	39105144	1
ENSG00000128596	186.787	-0.604387	0.145151	-4.16385	3.12922e-05	0.000902408	CCDC136	coiled-coil domain containing 136 [Source:HGNC Symbol;Acc:HGNC:22225]	protein_coding	7	128790757	128822132	1
ENSG00000146281	48.3567	-0.60275	0.189155	-3.18653	0.00143989	0.020862	PM20D2	peptidase M20 domain containing 2 [Source:HGNC Symbol;Acc:HGNC:21408]	protein_coding	6	89146050	89165565	1
ENSG00000214530	2227.99	-0.602077	0.105411	-5.71173	1.11833e-08	8.74005e-07	STARD10	StAR related lipid transfer domain containing 10 [Source:HGNC Symbol;Acc:HGNC:10666]	protein_coding	11	72754729	72794168	-1
ENSG00000182704	824.191	-0.599832	0.135967	-4.41161	1.02603e-05	0.000346788	TSKU	tsukushi, small leucine rich proteoglycan [Source:HGNC Symbol;Acc:HGNC:28850]	protein_coding	11	76782251	76798154	1
ENSG00000233589	49.9871	-0.599489	0.187695	-3.19395	0.00140339	0.0204176	AL138789.1		antisense	1	68479129	68483539	1
ENSG00000170500	119.628	-0.596488	0.171834	-3.4713	0.000517948	0.00913493	LONRF2	LON peptidase N-terminal domain and ring finger 2 [Source:HGNC Symbol;Acc:HGNC:24788]	protein_coding	2	100273291	100322733	-1
ENSG00000100994	9026.87	-0.595165	0.131359	-4.53083	5.87532e-06	0.000215172	PYGB	glycogen phosphorylase B [Source:HGNC Symbol;Acc:HGNC:9723]	protein_coding	20	25248069	25298014	1
ENSG00000273117	71.9118	-0.593174	0.195187	-3.039	0.00237365	0.0307085	AC144652.1		lincRNA	7	155295918	155297541	-1
ENSG00000179841	260.821	-0.593071	0.143832	-4.12335	3.73409e-05	0.00105089	AKAP5	A-kinase anchoring protein 5 [Source:HGNC Symbol;Acc:HGNC:375]	protein_coding	14	64465499	64474503	1
ENSG00000136111	1564.69	-0.591807	0.0889866	-6.65052	2.92059e-11	3.93587e-09	TBC1D4	TBC1 domain family member 4 [Source:HGNC Symbol;Acc:HGNC:19165]	protein_coding	13	75284665	75482114	-1
ENSG00000160963	173.534	-0.588635	0.149083	-3.94838	7.86827e-05	0.00192791	COL26A1	collagen type XXVI alpha 1 chain [Source:HGNC Symbol;Acc:HGNC:18038]	protein_coding	7	101362820	101559024	1
ENSG00000143507	146.251	-0.58811	0.130342	-4.51204	6.42077e-06	0.000231533	DUSP10	dual specificity phosphatase 10 [Source:HGNC Symbol;Acc:HGNC:3065]	protein_coding	1	221701424	221742176	-1
ENSG00000018280	60.186	-0.588029	0.178034	-3.30291	0.000956884	0.0150348	SLC11A1	solute carrier family 11 member 1 [Source:HGNC Symbol;Acc:HGNC:10907]	protein_coding	2	218382029	218396894	1
ENSG00000183044	70.0103	-0.584424	0.165632	-3.52845	0.000418003	0.00764146	ABAT	4-aminobutyrate aminotransferase [Source:HGNC Symbol;Acc:HGNC:23]	protein_coding	16	8674565	8784575	1
ENSG00000256683	707.202	-0.581766	0.168281	-3.45711	0.000546001	0.00953371	ZNF350	zinc finger protein 350 [Source:HGNC Symbol;Acc:HGNC:16656]	protein_coding	19	51964343	51986856	-1
ENSG00000178607	286.022	-0.581582	0.127102	-4.5757	4.74625e-06	0.000180436	ERN1	endoplasmic reticulum to nucleus signaling 1 [Source:HGNC Symbol;Acc:HGNC:3449]	protein_coding	17	64039142	64130819	-1
ENSG00000151502	1754.84	-0.581134	0.0964455	-6.02552	1.68565e-09	1.62557e-07	VPS26B	VPS26, retromer complex component B [Source:HGNC Symbol;Acc:HGNC:28119]	protein_coding	11	134224645	134247792	1
ENSG00000167751	34165.7	-0.579674	0.150218	-3.85889	0.000113904	0.00261992	KLK2	kallikrein related peptidase 2 [Source:HGNC Symbol;Acc:HGNC:6363]	protein_coding	19	50861568	50880567	1
ENSG00000125844	7313.62	-0.578986	0.162863	-3.55504	0.000377924	0.00702485	RRBP1	ribosome binding protein 1 [Source:HGNC Symbol;Acc:HGNC:10448]	protein_coding	20	17613678	17682295	-1
ENSG00000124664	4866.8	-0.575302	0.170396	-3.37626	0.000734791	0.0120967	SPDEF	SAM pointed domain containing ETS transcription factor [Source:HGNC Symbol;Acc:HGNC:17257]	protein_coding	6	34537802	34556333	-1
ENSG00000142279	69.0862	-0.57526	0.146145	-3.93622	8.27741e-05	0.00200087	WTIP	WT1 interacting protein [Source:HGNC Symbol;Acc:HGNC:20964]	protein_coding	19	34481638	34512304	1
ENSG00000106829	987.038	-0.573975	0.0892883	-6.42833	1.29011e-10	1.54102e-08	TLE4	transducin like enhancer of split 4 [Source:HGNC Symbol;Acc:HGNC:11840]	protein_coding	9	79571773	79726882	1
ENSG00000163251	375.598	-0.572533	0.119179	-4.80397	1.55552e-06	6.82706e-05	FZD5	frizzled class receptor 5 [Source:HGNC Symbol;Acc:HGNC:4043]	protein_coding	2	207762586	207769563	-1
ENSG00000174327	60.0016	-0.572124	0.160038	-3.57492	0.000350329	0.00661721	SLC16A13	solute carrier family 16 member 13 [Source:HGNC Symbol;Acc:HGNC:31037]	protein_coding	17	7036075	7040121	1
ENSG00000145050	3702.19	-0.571306	0.167544	-3.40988	0.000649908	0.0109567	MANF	mesencephalic astrocyte derived neurotrophic factor [Source:HGNC Symbol;Acc:HGNC:15461]	protein_coding	3	51385047	51389397	1
ENSG00000203812	361.917	-0.570515	0.135756	-4.2025	2.63982e-05	0.00078719	HIST2H2AA3	histone cluster 2 H2A family member a3 [Source:HGNC Symbol;Acc:HGNC:4736]	protein_coding	1	149842188	149842736	-1
ENSG00000182022	341.382	-0.569873	0.154887	-3.67929	0.000233887	0.00472789	CHST15	carbohydrate sulfotransferase 15 [Source:HGNC Symbol;Acc:HGNC:18137]	protein_coding	10	124007666	124093607	-1
ENSG00000176024	477.674	-0.569512	0.167772	-3.39456	0.000687382	0.0114963	ZNF613	zinc finger protein 613 [Source:HGNC Symbol;Acc:HGNC:25827]	protein_coding	19	51927147	51948759	1
ENSG00000137965	357.082	-0.561163	0.182908	-3.06802	0.00215486	0.0284201	IFI44	interferon induced protein 44 [Source:HGNC Symbol;Acc:HGNC:16938]	protein_coding	1	78649796	78664078	1
ENSG00000170340	568.992	-0.559242	0.0991638	-5.63958	1.70469e-08	1.27991e-06	B3GNT2	UDP-GlcNAc:betaGal beta-1,3-N-acetylglucosaminyltransferase 2 [Source:HGNC Symbol;Acc:HGNC:15629]	protein_coding	2	62196113	62224731	1
ENSG00000187608	222.311	-0.558701	0.128334	-4.35349	1.33988e-05	0.000438076	ISG15	ISG15 ubiquitin-like modifier [Source:HGNC Symbol;Acc:HGNC:4053]	protein_coding	1	1001138	1014541	1
ENSG00000116663	483.174	-0.556766	0.09897	-5.62561	1.84856e-08	1.37322e-06	FBXO6	F-box protein 6 [Source:HGNC Symbol;Acc:HGNC:13585]	protein_coding	1	11664124	11674354	1
ENSG00000133065	2122.5	-0.554148	0.147774	-3.74997	0.000176853	0.00376694	SLC41A1	solute carrier family 41 member 1 [Source:HGNC Symbol;Acc:HGNC:19429]	protein_coding	1	205789093	205813748	-1
ENSG00000184678	211.843	-0.5532	0.19226	-2.87735	0.00401029	0.0456214	HIST2H2BE	histone cluster 2 H2B family member e [Source:HGNC Symbol;Acc:HGNC:4760]	protein_coding	1	149884459	149886652	-1
ENSG00000163884	141.091	-0.552464	0.158815	-3.47866	0.000503929	0.00894772	KLF15	Kruppel like factor 15 [Source:HGNC Symbol;Acc:HGNC:14536]	protein_coding	3	126342635	126357442	-1
ENSG00000103942	1335.48	-0.552353	0.118259	-4.6707	3.00172e-06	0.000120312	HOMER2	homer scaffolding protein 2 [Source:HGNC Symbol;Acc:HGNC:17513]	protein_coding	15	82836946	82986153	-1
ENSG00000172250	189.73	-0.551889	0.179606	-3.07277	0.00212079	0.0280941	SERHL	serine hydrolase-like (pseudogene) [Source:HGNC Symbol;Acc:HGNC:14408]	transcribed_unitary_pseudogene	22	42500579	42512560	1
ENSG00000100644	6588.2	-0.551758	0.080738	-6.83393	8.26189e-12	1.26781e-09	HIF1A	hypoxia inducible factor 1 alpha subunit [Source:HGNC Symbol;Acc:HGNC:4910]	protein_coding	14	61695513	61748259	1
ENSG00000052802	2408.17	-0.549464	0.158873	-3.4585	0.000543184	0.0095082	MSMO1	methylsterol monooxygenase 1 [Source:HGNC Symbol;Acc:HGNC:10545]	protein_coding	4	165327623	165343160	1
ENSG00000149485	1625.04	-0.547199	0.172019	-3.18103	0.00146753	0.021175	FADS1	fatty acid desaturase 1 [Source:HGNC Symbol;Acc:HGNC:3574]	protein_coding	11	61799625	61829318	-1
ENSG00000085831	299.495	-0.546607	0.130439	-4.19053	2.78298e-05	0.000821636	TTC39A	tetratricopeptide repeat domain 39A [Source:HGNC Symbol;Acc:HGNC:18657]	protein_coding	1	51287258	51345116	-1
ENSG00000155629	112.451	-0.543099	0.174336	-3.11525	0.00183792	0.025254	PIK3AP1	phosphoinositide-3-kinase adaptor protein 1 [Source:HGNC Symbol;Acc:HGNC:30034]	protein_coding	10	96593312	96720514	-1
ENSG00000079335	972.941	-0.542192	0.0920772	-5.88845	3.89829e-09	3.47262e-07	CDC14A	cell division cycle 14A [Source:HGNC Symbol;Acc:HGNC:1718]	protein_coding	1	100345001	100520278	1
ENSG00000126458	110.712	-0.541479	0.159246	-3.40026	0.000673209	0.0112952	RRAS	RAS related [Source:HGNC Symbol;Acc:HGNC:10447]	protein_coding	19	49635292	49640201	-1
ENSG00000166387	207.657	-0.541371	0.158866	-3.40772	0.000655072	0.0110261	PPFIBP2	PPFIA binding protein 2 [Source:HGNC Symbol;Acc:HGNC:9250]	protein_coding	11	7513298	7657127	1
ENSG00000086730	50.6033	-0.540457	0.186581	-2.89663	0.00377196	0.0436904	LAT2	linker for activation of T cells family member 2 [Source:HGNC Symbol;Acc:HGNC:12749]	protein_coding	7	74199652	74229834	1
ENSG00000280123	153.367	-0.540118	0.137691	-3.92267	8.75726e-05	0.00209685	AC023632.6		TEC	8	94427712	94429888	-1
ENSG00000205710	314.422	-0.539494	0.145379	-3.71095	0.000206485	0.00427678	C17orf107	chromosome 17 open reading frame 107 [Source:HGNC Symbol;Acc:HGNC:37238]	protein_coding	17	4899418	4902932	1
ENSG00000260063	40.3783	-0.537436	0.186172	-2.88678	0.00389211	0.044615	AL512408.1		antisense	1	26692132	26694131	-1
ENSG00000114395	489.256	-0.536392	0.0774476	-6.92587	4.33308e-12	7.00726e-10	CYB561D2	cytochrome b561 family member D2 [Source:HGNC Symbol;Acc:HGNC:30253]	protein_coding	3	50350695	50358460	1
ENSG00000111846	384.464	-0.535346	0.131182	-4.08093	4.48566e-05	0.0012168	GCNT2	glucosaminyl (N-acetyl) transferase 2, I-branching enzyme (I blood group) [Source:HGNC Symbol;Acc:HGNC:4204]	protein_coding	6	10492223	10629368	1
ENSG00000115239	157.267	-0.534988	0.130849	-4.08858	4.34014e-05	0.00118806	ASB3	ankyrin repeat and SOCS box containing 3 [Source:HGNC Symbol;Acc:HGNC:16013]	protein_coding	2	53532672	53787610	-1
ENSG00000028839	2100.63	-0.534745	0.111061	-4.81488	1.47289e-06	6.50515e-05	TBPL1	TATA-box binding protein like 1 [Source:HGNC Symbol;Acc:HGNC:11589]	protein_coding	6	133952170	133990432	1
ENSG00000117385	1315.34	-0.534115	0.146802	-3.63834	0.0002744	0.00540142	P3H1	prolyl 3-hydroxylase 1 [Source:HGNC Symbol;Acc:HGNC:19316]	protein_coding	1	42746335	42767084	-1
ENSG00000065485	1218.05	-0.532668	0.125766	-4.23539	2.28153e-05	0.000692129	PDIA5	protein disulfide isomerase family A member 5 [Source:HGNC Symbol;Acc:HGNC:24811]	protein_coding	3	123067062	123225227	1
ENSG00000123353	712.818	-0.530876	0.111487	-4.76178	1.91891e-06	8.19945e-05	ORMDL2	ORMDL sphingolipid biosynthesis regulator 2 [Source:HGNC Symbol;Acc:HGNC:16037]	protein_coding	12	55817919	55821879	1
ENSG00000138771	1369.88	-0.529887	0.113029	-4.68808	2.75778e-06	0.000111494	SHROOM3	shroom family member 3 [Source:HGNC Symbol;Acc:HGNC:30422]	protein_coding	4	76435100	76783253	1
ENSG00000205078	105.365	-0.529109	0.17544	-3.01591	0.00256213	0.0324826	SYCE1L	synaptonemal complex central element protein 1 like [Source:HGNC Symbol;Acc:HGNC:37236]	protein_coding	16	77199397	77213215	1
ENSG00000197070	973.712	-0.5285	0.128206	-4.12226	3.75169e-05	0.00105328	ARRDC1	arrestin domain containing 1 [Source:HGNC Symbol;Acc:HGNC:28633]	protein_coding	9	137605654	137615360	1
ENSG00000158296	47.0827	-0.527363	0.177652	-2.96852	0.00299233	0.0366667	SLC13A3	solute carrier family 13 member 3 [Source:HGNC Symbol;Acc:HGNC:14430]	protein_coding	20	46557823	46684467	-1
ENSG00000082781	2232.7	-0.526755	0.159043	-3.31203	0.0009262	0.0146311	ITGB5	integrin subunit beta 5 [Source:HGNC Symbol;Acc:HGNC:6160]	protein_coding	3	124761948	124901418	-1
ENSG00000162458	563.156	-0.525844	0.124687	-4.21731	2.47234e-05	0.000745709	FBLIM1	filamin binding LIM protein 1 [Source:HGNC Symbol;Acc:HGNC:24686]	protein_coding	1	15756607	15786594	1
ENSG00000158457	246.931	-0.524717	0.16024	-3.27458	0.00105819	0.0162263	TSPAN33	tetraspanin 33 [Source:HGNC Symbol;Acc:HGNC:28743]	protein_coding	7	129144892	129169697	1
ENSG00000128016	208.669	-0.521542	0.143555	-3.63305	0.000280095	0.00549294	ZFP36	ZFP36 ring finger protein [Source:HGNC Symbol;Acc:HGNC:12862]	protein_coding	19	39406813	39409412	1
ENSG00000158445	51.056	-0.521037	0.167862	-3.10397	0.00190945	0.0259654	KCNB1	potassium voltage-gated channel subfamily B member 1 [Source:HGNC Symbol;Acc:HGNC:6231]	protein_coding	20	49293394	49484297	-1
ENSG00000163191	580.384	-0.520751	0.110122	-4.72885	2.25793e-06	9.36262e-05	S100A11	S100 calcium binding protein A11 [Source:HGNC Symbol;Acc:HGNC:10488]	protein_coding	1	152032506	152047907	-1
ENSG00000149177	426.72	-0.519997	0.13251	-3.92421	8.70131e-05	0.00208822	PTPRJ	protein tyrosine phosphatase, receptor type J [Source:HGNC Symbol;Acc:HGNC:9673]	protein_coding	11	47980558	48170841	1
ENSG00000197894	10627	-0.519889	0.125025	-4.15828	3.20653e-05	0.000919088	ADH5	alcohol dehydrogenase 5 (class III), chi polypeptide [Source:HGNC Symbol;Acc:HGNC:253]	protein_coding	4	99070978	99088801	-1
ENSG00000100906	818.553	-0.519769	0.0898483	-5.78495	7.25318e-09	6.00329e-07	NFKBIA	NFKB inhibitor alpha [Source:HGNC Symbol;Acc:HGNC:7797]	protein_coding	14	35401511	35404749	-1
ENSG00000261068	64.4023	-0.519389	0.163242	-3.18171	0.0014641	0.0211545	AL512274.1		lincRNA	6	42092233	42094259	-1
ENSG00000149328	883.614	-0.519351	0.161776	-3.2103	0.00132595	0.0194797	GLB1L2	galactosidase beta 1 like 2 [Source:HGNC Symbol;Acc:HGNC:25129]	protein_coding	11	134331874	134378341	1
ENSG00000224614	510.004	-0.517048	0.175107	-2.95275	0.00314959	0.0380321	TNK2-AS1	TNK2 antisense RNA 1 [Source:HGNC Symbol;Acc:HGNC:49093]	antisense	3	195908076	195911257	1
ENSG00000007384	457.673	-0.516967	0.130031	-3.97572	7.0168e-05	0.00174367	RHBDF1	rhomboid 5 homolog 1 [Source:HGNC Symbol;Acc:HGNC:20561]	protein_coding	16	58059	76355	-1
ENSG00000117472	359.074	-0.514209	0.11243	-4.5736	4.79407e-06	0.000181269	TSPAN1	tetraspanin 1 [Source:HGNC Symbol;Acc:HGNC:20657]	protein_coding	1	46175073	46185958	1
ENSG00000130702	2470.11	-0.512226	0.149565	-3.42476	0.000615339	0.0105002	LAMA5	laminin subunit alpha 5 [Source:HGNC Symbol;Acc:HGNC:6485]	protein_coding	20	62307955	62367312	-1
ENSG00000164181	2623.57	-0.510631	0.120034	-4.25405	2.09939e-05	0.000642437	ELOVL7	ELOVL fatty acid elongase 7 [Source:HGNC Symbol;Acc:HGNC:26292]	protein_coding	5	60751791	60844389	-1
ENSG00000112972	2583.58	-0.510625	0.125392	-4.07224	4.65629e-05	0.00125018	HMGCS1	3-hydroxy-3-methylglutaryl-CoA synthase 1 [Source:HGNC Symbol;Acc:HGNC:5007]	protein_coding	5	43289395	43313512	-1
ENSG00000088002	114.84	-0.510263	0.173411	-2.94251	0.00325559	0.0388436	SULT2B1	sulfotransferase family 2B member 1 [Source:HGNC Symbol;Acc:HGNC:11459]	protein_coding	19	48552075	48599425	1
ENSG00000109929	1596.23	-0.507934	0.128021	-3.96758	7.26048e-05	0.00179573	SC5D	sterol-C5-desaturase [Source:HGNC Symbol;Acc:HGNC:10547]	protein_coding	11	121292453	121308694	1
ENSG00000255508	100.28	-0.507709	0.145184	-3.497	0.000470528	0.00841149	AP002990.1		protein_coding	11	62559603	62591531	-1
ENSG00000154640	674.576	-0.507159	0.131911	-3.84471	0.000120694	0.00274903	BTG3	BTG anti-proliferation factor 3 [Source:HGNC Symbol;Acc:HGNC:1132]	protein_coding	21	17593653	17612947	-1
ENSG00000103222	1011.52	-0.504208	0.154026	-3.27352	0.00106216	0.0162635	ABCC1	ATP binding cassette subfamily C member 1 [Source:HGNC Symbol;Acc:HGNC:51]	protein_coding	16	15949577	16143074	1
ENSG00000116991	485.105	-0.503129	0.10843	-4.64011	3.4822e-06	0.000136579	SIPA1L2	signal induced proliferation associated 1 like 2 [Source:HGNC Symbol;Acc:HGNC:23800]	protein_coding	1	232397965	232561558	-1
ENSG00000057294	420.673	-0.502033	0.0995315	-5.04396	4.55999e-07	2.38469e-05	PKP2	plakophilin 2 [Source:HGNC Symbol;Acc:HGNC:9024]	protein_coding	12	32790745	32896840	-1
ENSG00000100299	415.829	-0.501924	0.15297	-3.2812	0.00103367	0.0159433	ARSA	arylsulfatase A [Source:HGNC Symbol;Acc:HGNC:713]	protein_coding	22	50622754	50628173	-1
ENSG00000159921	1307.14	-0.501876	0.12018	-4.17604	2.96622e-05	0.000867298	GNE	glucosamine (UDP-N-acetyl)-2-epimerase/N-acetylmannosamine kinase [Source:HGNC Symbol;Acc:HGNC:23657]	protein_coding	9	36214441	36277056	-1
ENSG00000281181	790.516	-0.501794	0.152476	-3.29096	0.000998452	0.0155485	FP236383.3		lincRNA	21	8437629	8438551	-1
ENSG00000163071	119.194	-0.501269	0.175705	-2.8529	0.00433218	0.048239	SPATA18	spermatogenesis associated 18 [Source:HGNC Symbol;Acc:HGNC:29579]	protein_coding	4	52051331	52097292	1
ENSG00000132481	79.3943	-0.49814	0.170459	-2.92234	0.00347413	0.0409858	TRIM47	tripartite motif containing 47 [Source:HGNC Symbol;Acc:HGNC:19020]	protein_coding	17	75874161	75878575	-1
ENSG00000174851	1447.16	-0.498075	0.121875	-4.08679	4.37392e-05	0.0011948	YIF1A	Yip1 interacting factor homolog A, membrane trafficking protein [Source:HGNC Symbol;Acc:HGNC:16688]	protein_coding	11	66284580	66289170	-1
ENSG00000126821	886.946	-0.495702	0.106651	-4.64789	3.35342e-06	0.000131774	SGPP1	sphingosine-1-phosphate phosphatase 1 [Source:HGNC Symbol;Acc:HGNC:17720]	protein_coding	14	63684214	63728039	-1
ENSG00000179820	434.132	-0.495106	0.172689	-2.86703	0.00414339	0.0466558	MYADM	myeloid associated differentiation marker [Source:HGNC Symbol;Acc:HGNC:7544]	protein_coding	19	53866223	53876437	1
ENSG00000169047	443.516	-0.492898	0.159285	-3.09445	0.00197181	0.026641	IRS1	insulin receptor substrate 1 [Source:HGNC Symbol;Acc:HGNC:6125]	protein_coding	2	226731317	226799759	-1
ENSG00000079459	3083.46	-0.491806	0.135815	-3.62116	0.000293285	0.00570901	FDFT1	farnesyl-diphosphate farnesyltransferase 1 [Source:HGNC Symbol;Acc:HGNC:3629]	protein_coding	8	11795573	11839309	1
ENSG00000151500	1423.56	-0.491464	0.0941851	-5.21806	1.80803e-07	1.05441e-05	THYN1	thymocyte nuclear protein 1 [Source:HGNC Symbol;Acc:HGNC:29560]	protein_coding	11	134248279	134253370	-1
ENSG00000057252	1657.28	-0.490977	0.0745226	-6.5883	4.44893e-11	5.77345e-09	SOAT1	sterol O-acyltransferase 1 [Source:HGNC Symbol;Acc:HGNC:11177]	protein_coding	1	179293714	179358680	1
ENSG00000067082	282.238	-0.490509	0.116615	-4.20621	2.59686e-05	0.000776583	KLF6	Kruppel like factor 6 [Source:HGNC Symbol;Acc:HGNC:2235]	protein_coding	10	3775996	3785281	-1
ENSG00000114850	7137.24	-0.490401	0.103979	-4.71634	2.40126e-06	9.87899e-05	SSR3	signal sequence receptor subunit 3 [Source:HGNC Symbol;Acc:HGNC:11325]	protein_coding	3	156540140	156555184	-1
ENSG00000112699	929.065	-0.489612	0.135839	-3.60435	0.000312932	0.00604914	GMDS	GDP-mannose 4,6-dehydratase [Source:HGNC Symbol;Acc:HGNC:4369]	protein_coding	6	1623806	2245692	-1
ENSG00000179178	289.817	-0.489349	0.132044	-3.70595	0.000210598	0.00433209	TMEM125	transmembrane protein 125 [Source:HGNC Symbol;Acc:HGNC:28275]	protein_coding	1	43269994	43274002	1
ENSG00000102100	664.297	-0.488593	0.112958	-4.32546	1.52217e-05	0.000485594	SLC35A2	solute carrier family 35 member A2 [Source:HGNC Symbol;Acc:HGNC:11022]	protein_coding	X	48903180	48911958	-1
ENSG00000134910	6774.02	-0.488234	0.0739744	-6.60003	4.11063e-11	5.40112e-09	STT3A	STT3A, catalytic subunit of the oligosaccharyltransferase complex [Source:HGNC Symbol;Acc:HGNC:6172]	protein_coding	11	125591712	125625215	1
ENSG00000100614	6174.1	-0.487966	0.137345	-3.55286	0.000381066	0.00707698	PPM1A	protein phosphatase, Mg2+/Mn2+ dependent 1A [Source:HGNC Symbol;Acc:HGNC:9275]	protein_coding	14	60245752	60299087	1
ENSG00000243701	296.852	-0.487511	0.0975791	-4.99606	5.85148e-07	2.93767e-05	DUBR	DPPA2 upstream binding RNA [Source:HGNC Symbol;Acc:HGNC:48569]	lincRNA	3	107240692	107326964	1
ENSG00000106077	481.579	-0.486755	0.120546	-4.03791	5.39305e-05	0.00141193	ABHD11	abhydrolase domain containing 11 [Source:HGNC Symbol;Acc:HGNC:16407]	protein_coding	7	73736094	73738867	-1
ENSG00000171241	1028.34	-0.48575	0.0649186	-7.48244	7.29538e-14	1.70412e-11	SHCBP1	SHC binding and spindle associated 1 [Source:HGNC Symbol;Acc:HGNC:29547]	protein_coding	16	46580554	46621626	-1
ENSG00000140832	405.822	-0.485622	0.114033	-4.25859	2.05716e-05	0.000630432	MARVELD3	MARVEL domain containing 3 [Source:HGNC Symbol;Acc:HGNC:30525]	protein_coding	16	71626161	71642114	1
ENSG00000184588	866.925	-0.48532	0.131811	-3.68194	0.000231462	0.00468337	PDE4B	phosphodiesterase 4B [Source:HGNC Symbol;Acc:HGNC:8781]	protein_coding	1	65792514	66374579	1
ENSG00000120885	513.678	-0.484989	0.129871	-3.73438	0.00018818	0.00395611	CLU	clusterin [Source:HGNC Symbol;Acc:HGNC:2095]	protein_coding	8	27596917	27615031	-1
ENSG00000116793	75.004	-0.484395	0.134715	-3.5957	0.000323524	0.00621137	PHTF1	putative homeodomain transcription factor 1 [Source:HGNC Symbol;Acc:HGNC:8939]	protein_coding	1	113696831	113759489	-1
ENSG00000197582	114.321	-0.48402	0.154129	-3.14037	0.00168737	0.0236332	GPX1P1	glutathione peroxidase pseudogene 1 [Source:HGNC Symbol;Acc:HGNC:4560]	processed_pseudogene	X	13378735	13379340	-1
ENSG00000108829	3732.23	-0.483607	0.109193	-4.42893	9.47014e-06	0.000324781	LRRC59	leucine rich repeat containing 59 [Source:HGNC Symbol;Acc:HGNC:28817]	protein_coding	17	50375059	50397553	-1
ENSG00000074842	2332.54	-0.482376	0.159181	-3.03037	0.00244255	0.0313874	MYDGF	myeloid derived growth factor [Source:HGNC Symbol;Acc:HGNC:16948]	protein_coding	19	4641374	4670370	-1
ENSG00000138821	6447.21	-0.481945	0.110227	-4.3723	1.22942e-05	0.000407667	SLC39A8	solute carrier family 39 member 8 [Source:HGNC Symbol;Acc:HGNC:20862]	protein_coding	4	102251041	102431258	-1
ENSG00000119699	1209.56	-0.48169	0.122283	-3.93914	8.1775e-05	0.00198288	TGFB3	transforming growth factor beta 3 [Source:HGNC Symbol;Acc:HGNC:11769]	protein_coding	14	75958099	75982991	-1
ENSG00000148248	4561.78	-0.480628	0.115438	-4.16352	3.13382e-05	0.000902498	SURF4	surfeit 4 [Source:HGNC Symbol;Acc:HGNC:11476]	protein_coding	9	133361449	133376166	-1
ENSG00000153066	749.328	-0.479965	0.133919	-3.584	0.000338377	0.00643773	TXNDC11	thioredoxin domain containing 11 [Source:HGNC Symbol;Acc:HGNC:28030]	protein_coding	16	11679080	11742878	-1
ENSG00000150457	138.109	-0.479576	0.16298	-2.94255	0.0032552	0.0388436	LATS2	large tumor suppressor kinase 2 [Source:HGNC Symbol;Acc:HGNC:6515]	protein_coding	13	20973032	21061547	-1
ENSG00000058799	2064.65	-0.47858	0.0841049	-5.69028	1.26835e-08	9.83928e-07	YIPF1	Yip1 domain family member 1 [Source:HGNC Symbol;Acc:HGNC:25231]	protein_coding	1	53851719	53889834	-1
ENSG00000135750	463.852	-0.478006	0.122043	-3.91671	8.97644e-05	0.00213959	KCNK1	potassium two pore domain channel subfamily K member 1 [Source:HGNC Symbol;Acc:HGNC:6272]	protein_coding	1	233614004	233672512	1
ENSG00000198053	78.5064	-0.477641	0.166734	-2.86469	0.00417417	0.0469522	SIRPA	signal regulatory protein alpha [Source:HGNC Symbol;Acc:HGNC:9662]	protein_coding	20	1894167	1940592	1
ENSG00000106537	13973.1	-0.476939	0.0943336	-5.05587	4.28422e-07	2.27442e-05	TSPAN13	tetraspanin 13 [Source:HGNC Symbol;Acc:HGNC:21643]	protein_coding	7	16753535	16784536	1
ENSG00000114315	1858.11	-0.475664	0.14417	-3.29932	0.000969186	0.0151827	HES1	hes family bHLH transcription factor 1 [Source:HGNC Symbol;Acc:HGNC:5192]	protein_coding	3	194136145	194138732	1
ENSG00000274414	55.7122	-0.475223	0.148814	-3.1934	0.00140609	0.0204427	AL121772.1		lincRNA	20	25239007	25245229	-1
ENSG00000259479	2166.97	-0.475181	0.135244	-3.5135	0.000442238	0.00801479	SORD2P	sorbitol dehydrogenase 2, pseudogene [Source:HGNC Symbol;Acc:HGNC:49919]	transcribed_unprocessed_pseudogene	15	44825747	44884694	-1
ENSG00000128039	415.594	-0.474007	0.0917906	-5.164	2.41732e-07	1.36979e-05	SRD5A3	steroid 5 alpha-reductase 3 [Source:HGNC Symbol;Acc:HGNC:25812]	protein_coding	4	55346109	55373096	1
ENSG00000174028	256.278	-0.473303	0.0958849	-4.93616	7.96761e-07	3.85064e-05	FAM3C2	family with sequence similarity 3 member C2 (pseudogene) [Source:HGNC Symbol;Acc:HGNC:34501]	processed_pseudogene	X	23075758	23076767	1
ENSG00000270673	95.4331	-0.47327	0.140126	-3.37747	0.000731553	0.0120893	YTHDF3-AS1	YTHDF3 antisense RNA 1 (head to head) [Source:HGNC Symbol;Acc:HGNC:48728]	lincRNA	8	63167725	63168442	-1
ENSG00000152137	73.1583	-0.472642	0.161651	-2.92385	0.00345735	0.0408566	HSPB8	heat shock protein family B (small) member 8 [Source:HGNC Symbol;Acc:HGNC:30171]	protein_coding	12	119178642	119221131	1
ENSG00000140416	2948.48	-0.472588	0.0735496	-6.42544	1.31493e-10	1.56179e-08	TPM1	tropomyosin 1 [Source:HGNC Symbol;Acc:HGNC:12010]	protein_coding	15	63042632	63071915	1
ENSG00000067064	2433.42	-0.471321	0.145698	-3.23492	0.00121679	0.0182718	IDI1	isopentenyl-diphosphate delta isomerase 1 [Source:HGNC Symbol;Acc:HGNC:5387]	protein_coding	10	1039152	1049170	-1
ENSG00000077549	5026.07	-0.469723	0.158224	-2.96871	0.00299049	0.0366667	CAPZB	capping actin protein of muscle Z-line beta subunit [Source:HGNC Symbol;Acc:HGNC:1491]	protein_coding	1	19338776	19485539	-1
ENSG00000172725	2762	-0.469136	0.147223	-3.18657	0.00143969	0.020862	CORO1B	coronin 1B [Source:HGNC Symbol;Acc:HGNC:2253]	protein_coding	11	67435510	67443821	-1
ENSG00000137575	5920.08	-0.468682	0.116826	-4.0118	6.02577e-05	0.00154112	SDCBP	syndecan binding protein [Source:HGNC Symbol;Acc:HGNC:10662]	protein_coding	8	58552924	58582860	1
ENSG00000148700	798.326	-0.467625	0.119784	-3.90391	9.46517e-05	0.00223079	ADD3	adducin 3 [Source:HGNC Symbol;Acc:HGNC:245]	protein_coding	10	109996368	110135565	1
ENSG00000123191	251.436	-0.467599	0.124117	-3.76742	0.000164946	0.00356389	ATP7B	ATPase copper transporting beta [Source:HGNC Symbol;Acc:HGNC:870]	protein_coding	13	51930436	52012125	-1
ENSG00000177674	880.281	-0.465223	0.130568	-3.56309	0.00036652	0.00687364	AGTRAP	angiotensin II receptor associated protein [Source:HGNC Symbol;Acc:HGNC:13539]	protein_coding	1	11736084	11754802	1
ENSG00000187601	474.99	-0.463593	0.116249	-3.98794	6.66503e-05	0.00167606	MAGEH1	MAGE family member H1 [Source:HGNC Symbol;Acc:HGNC:24092]	protein_coding	X	55452105	55453566	1
ENSG00000166123	2478.5	-0.462994	0.144169	-3.21148	0.00132054	0.0194409	GPT2	glutamic--pyruvic transaminase 2 [Source:HGNC Symbol;Acc:HGNC:18062]	protein_coding	16	46884378	46931297	1
ENSG00000165806	271.393	-0.462407	0.104144	-4.44009	8.99216e-06	0.000309398	CASP7	caspase 7 [Source:HGNC Symbol;Acc:HGNC:1508]	protein_coding	10	113679162	113730907	1
ENSG00000239887	199.267	-0.462026	0.144643	-3.19425	0.00140195	0.0204108	C1orf226	chromosome 1 open reading frame 226 [Source:HGNC Symbol;Acc:HGNC:34351]	protein_coding	1	162366908	162386818	1
ENSG00000138744	1785.77	-0.461713	0.0839511	-5.49979	3.80242e-08	2.62955e-06	NAAA	N-acylethanolamine acid amidase [Source:HGNC Symbol;Acc:HGNC:736]	protein_coding	4	75913657	75941051	-1
ENSG00000125772	1163.25	-0.461483	0.129926	-3.5519	0.00038246	0.00709035	GPCPD1	glycerophosphocholine phosphodiesterase 1 [Source:HGNC Symbol;Acc:HGNC:26957]	protein_coding	20	5544404	5611026	-1
ENSG00000105619	559.053	-0.46008	0.11414	-4.03085	5.55765e-05	0.00144961	TFPT	TCF3 fusion partner [Source:HGNC Symbol;Acc:HGNC:13630]	protein_coding	19	54107013	54115675	-1
ENSG00000115339	2966.86	-0.459024	0.151121	-3.03745	0.0023859	0.0307667	GALNT3	polypeptide N-acetylgalactosaminyltransferase 3 [Source:HGNC Symbol;Acc:HGNC:4125]	protein_coding	2	165747591	165794682	-1
ENSG00000260793	67.6287	-0.458958	0.146665	-3.1293	0.00175225	0.0243313	AC003102.1		antisense	17	44221401	44223710	1
ENSG00000159216	68.1893	-0.458938	0.153947	-2.98113	0.00287185	0.0356194	RUNX1	runt related transcription factor 1 [Source:HGNC Symbol;Acc:HGNC:10471]	protein_coding	21	34787801	36004667	-1
ENSG00000166289	192.106	-0.45885	0.134181	-3.41963	0.000627074	0.01064	PLEKHF1	pleckstrin homology and FYVE domain containing 1 [Source:HGNC Symbol;Acc:HGNC:20764]	protein_coding	19	29665056	29675457	1
ENSG00000115648	2047.63	-0.458673	0.124974	-3.67015	0.000242409	0.00485811	MLPH	melanophilin [Source:HGNC Symbol;Acc:HGNC:29643]	protein_coding	2	237485428	237555318	1
ENSG00000240024	76.2258	-0.457909	0.156536	-2.92525	0.00344176	0.0407181	LINC00888	long intergenic non-protein coding RNA 888 [Source:HGNC Symbol;Acc:HGNC:48575]	transcribed_unprocessed_pseudogene	3	183447608	183456013	1
ENSG00000255224	155.731	-0.457628	0.13059	-3.5043	0.000457811	0.00823316	AC109322.1		antisense	8	144078002	144079265	-1
ENSG00000067182	497.273	-0.456986	0.139174	-3.28355	0.00102507	0.015834	TNFRSF1A	TNF receptor superfamily member 1A [Source:HGNC Symbol;Acc:HGNC:11916]	protein_coding	12	6328757	6342114	-1
ENSG00000116574	2348.98	-0.45698	0.109483	-4.17397	2.99332e-05	0.000870381	RHOU	ras homolog family member U [Source:HGNC Symbol;Acc:HGNC:17794]	protein_coding	1	228735077	228746669	1
ENSG00000005189	268.561	-0.456444	0.102015	-4.47429	7.66672e-06	0.000270852	REXO5	RNA exonuclease 5 [Source:HGNC Symbol;Acc:HGNC:24661]	protein_coding	16	20806429	20849668	1
ENSG00000143942	497.976	-0.456085	0.152659	-2.98761	0.0028117	0.0349972	CHAC2	ChaC cation transport regulator homolog 2 [Source:HGNC Symbol;Acc:HGNC:32363]	protein_coding	2	53767792	53775196	1
ENSG00000083454	68.5014	-0.455843	0.151752	-3.00388	0.00266562	0.0334667	P2RX5	purinergic receptor P2X 5 [Source:HGNC Symbol;Acc:HGNC:8536]	protein_coding	17	3672199	3696404	-1
ENSG00000198648	1404.62	-0.454616	0.10746	-4.23058	2.33094e-05	0.0007061	STK39	serine/threonine kinase 39 [Source:HGNC Symbol;Acc:HGNC:17717]	protein_coding	2	167954020	168248141	-1
ENSG00000168374	7363.1	-0.454017	0.105058	-4.32159	1.5491e-05	0.000492688	ARF4	ADP ribosylation factor 4 [Source:HGNC Symbol;Acc:HGNC:655]	protein_coding	3	57571363	57598220	-1
ENSG00000184432	4944.51	-0.453224	0.114208	-3.9684	7.23567e-05	0.0017917	COPB2	coatomer protein complex subunit beta 2 [Source:HGNC Symbol;Acc:HGNC:2232]	protein_coding	3	139355600	139389732	-1
ENSG00000134285	560.097	-0.453171	0.0970363	-4.67012	3.01024e-06	0.000120312	FKBP11	FK506 binding protein 11 [Source:HGNC Symbol;Acc:HGNC:18624]	protein_coding	12	48921518	48926474	-1
ENSG00000275713	231.571	-0.452884	0.10059	-4.50226	6.72336e-06	0.000241616	HIST1H2BH	histone cluster 1 H2B family member h [Source:HGNC Symbol;Acc:HGNC:4755]	protein_coding	6	26251651	26253710	1
ENSG00000166130	343.598	-0.451854	0.118517	-3.81257	0.000137532	0.0030596	IKBIP	IKBKB interacting protein [Source:HGNC Symbol;Acc:HGNC:26430]	protein_coding	12	98613405	98645113	-1
ENSG00000198018	555.054	-0.451446	0.0868118	-5.20028	1.9899e-07	1.14927e-05	ENTPD7	ectonucleoside triphosphate diphosphohydrolase 7 [Source:HGNC Symbol;Acc:HGNC:19745]	protein_coding	10	99659506	99706240	1
ENSG00000111845	1563.37	-0.44994	0.137009	-3.28402	0.00102338	0.0158195	PAK1IP1	PAK1 interacting protein 1 [Source:HGNC Symbol;Acc:HGNC:20882]	protein_coding	6	10694695	10709782	1
ENSG00000198380	9818.33	-0.44813	0.0993009	-4.51286	6.39606e-06	0.000231379	GFPT1	glutamine--fructose-6-phosphate transaminase 1 [Source:HGNC Symbol;Acc:HGNC:4241]	protein_coding	2	69319769	69387254	-1
ENSG00000143375	754.726	-0.447074	0.133068	-3.35974	0.000780155	0.012724	CGN	cingulin [Source:HGNC Symbol;Acc:HGNC:17429]	protein_coding	1	151510510	151538692	1
ENSG00000153165	82.076	-0.446766	0.148734	-3.00378	0.00266644	0.0334667	RGPD3	RANBP2-like and GRIP domain containing 3 [Source:HGNC Symbol;Acc:HGNC:32416]	protein_coding	2	106391290	106468376	-1
ENSG00000112473	4516.73	-0.446349	0.111665	-3.99722	6.40906e-05	0.00162335	SLC39A7	solute carrier family 39 member 7 [Source:HGNC Symbol;Acc:HGNC:4927]	protein_coding	6	33200445	33204439	1
ENSG00000119138	1445.16	-0.446329	0.0946536	-4.7154	2.41238e-06	9.90535e-05	KLF9	Kruppel like factor 9 [Source:HGNC Symbol;Acc:HGNC:1123]	protein_coding	9	70384597	70414624	-1
ENSG00000147535	2936.03	-0.444834	0.082817	-5.37129	7.81759e-08	5.08821e-06	PLPP5	phospholipid phosphatase 5 [Source:HGNC Symbol;Acc:HGNC:25026]	protein_coding	8	38263130	38269243	-1
ENSG00000170832	978.128	-0.443571	0.103856	-4.27101	1.94589e-05	0.00059983	USP32	ubiquitin specific peptidase 32 [Source:HGNC Symbol;Acc:HGNC:19143]	protein_coding	17	60179094	60422470	-1
ENSG00000213639	15400	-0.44304	0.11636	-3.80748	0.000140392	0.00311335	PPP1CB	protein phosphatase 1 catalytic subunit beta [Source:HGNC Symbol;Acc:HGNC:9282]	protein_coding	2	28751640	28802940	1
ENSG00000164292	1529.5	-0.442983	0.0826314	-5.36095	8.27833e-08	5.3385e-06	RHOBTB3	Rho related BTB domain containing 3 [Source:HGNC Symbol;Acc:HGNC:18757]	protein_coding	5	95713522	95824383	1
ENSG00000187837	529.32	-0.441711	0.0963952	-4.58229	4.59905e-06	0.000176113	HIST1H1C	histone cluster 1 H1 family member c [Source:HGNC Symbol;Acc:HGNC:4716]	protein_coding	6	26055787	26056428	-1
ENSG00000196141	148.561	-0.440212	0.134899	-3.26328	0.00110132	0.0167291	SPATS2L	spermatogenesis associated serine rich 2 like [Source:HGNC Symbol;Acc:HGNC:24574]	protein_coding	2	200305881	200482263	1
ENSG00000138162	875.202	-0.440103	0.129676	-3.39387	0.000689129	0.0115163	TACC2	transforming acidic coiled-coil containing protein 2 [Source:HGNC Symbol;Acc:HGNC:11523]	protein_coding	10	121989174	122254545	1
ENSG00000188042	206.19	-0.43971	0.136818	-3.21384	0.00130974	0.0193252	ARL4C	ADP ribosylation factor like GTPase 4C [Source:HGNC Symbol;Acc:HGNC:698]	protein_coding	2	234493041	234497053	-1
ENSG00000089289	913.127	-0.439665	0.0716949	-6.13245	8.6536e-10	8.70453e-08	IGBP1	immunoglobulin binding protein 1 [Source:HGNC Symbol;Acc:HGNC:5461]	protein_coding	X	70133449	70166324	1
ENSG00000127533	154.741	-0.438648	0.136267	-3.21902	0.0012863	0.0190569	F2RL3	F2R like thrombin or trypsin receptor 3 [Source:HGNC Symbol;Acc:HGNC:3540]	protein_coding	19	16888860	16892606	1
ENSG00000136379	336.079	-0.438474	0.121602	-3.6058	0.000311194	0.00603526	ABHD17C	abhydrolase domain containing 17C [Source:HGNC Symbol;Acc:HGNC:26925]	protein_coding	15	80679684	80755621	1
ENSG00000170502	1053.75	-0.438403	0.0856507	-5.1185	3.07975e-07	1.69936e-05	NUDT9	nudix hydrolase 9 [Source:HGNC Symbol;Acc:HGNC:8056]	protein_coding	4	87422582	87459454	1
ENSG00000182718	2916.59	-0.436277	0.115554	-3.77553	0.000159669	0.00347128	ANXA2	annexin A2 [Source:HGNC Symbol;Acc:HGNC:537]	protein_coding	15	60347134	60402883	-1
ENSG00000109787	1323.37	-0.436079	0.106577	-4.09168	4.2825e-05	0.00117996	KLF3	Kruppel like factor 3 [Source:HGNC Symbol;Acc:HGNC:16516]	protein_coding	4	38664196	38701042	1
ENSG00000150403	744.178	-0.435561	0.0845371	-5.15231	2.57299e-07	1.44245e-05	TMCO3	transmembrane and coiled-coil domains 3 [Source:HGNC Symbol;Acc:HGNC:20329]	protein_coding	13	113490995	113554590	1
ENSG00000274605	149.279	-0.435233	0.125316	-3.47308	0.00051452	0.00908208	AL355338.1		lincRNA	13	100086031	100088848	-1
ENSG00000024526	3054.98	-0.434824	0.130077	-3.34282	0.000829316	0.0133804	DEPDC1	DEP domain containing 1 [Source:HGNC Symbol;Acc:HGNC:22949]	protein_coding	1	68474152	68497221	-1
ENSG00000134780	153.991	-0.434792	0.123644	-3.51647	0.000437321	0.00795311	DAGLA	diacylglycerol lipase alpha [Source:HGNC Symbol;Acc:HGNC:1165]	protein_coding	11	61680433	61747001	1
ENSG00000185909	483.719	-0.434425	0.0991823	-4.38007	1.18641e-05	0.000395275	KLHDC8B	kelch domain containing 8B [Source:HGNC Symbol;Acc:HGNC:28557]	protein_coding	3	49171611	49176486	1
ENSG00000008283	3086.61	-0.434321	0.113304	-3.83323	0.000126471	0.00284466	CYB561	cytochrome b561 [Source:HGNC Symbol;Acc:HGNC:2571]	protein_coding	17	63432304	63446378	-1
ENSG00000101017	116.541	-0.434178	0.151082	-2.87378	0.00405586	0.0459161	CD40	CD40 molecule [Source:HGNC Symbol;Acc:HGNC:11919]	protein_coding	20	46118272	46129863	1
ENSG00000276672	118.983	-0.433844	0.147361	-2.94409	0.00323904	0.0387561	AL161891.1		sense_intronic	13	33846190	33850825	1
ENSG00000140650	527.541	-0.431618	0.110047	-3.92213	8.77692e-05	0.00209917	PMM2	phosphomannomutase 2 [Source:HGNC Symbol;Acc:HGNC:9115]	protein_coding	16	8788823	8849331	1
ENSG00000095380	1586.93	-0.430731	0.1008	-4.27311	1.92765e-05	0.000595956	NANS	N-acetylneuraminate synthase [Source:HGNC Symbol;Acc:HGNC:19237]	protein_coding	9	98056739	98083075	1
ENSG00000033100	1410.6	-0.430171	0.135708	-3.16982	0.00152535	0.0218087	CHPF2	chondroitin polymerizing factor 2 [Source:HGNC Symbol;Acc:HGNC:29270]	protein_coding	7	151232489	151238827	1
ENSG00000152503	987.264	-0.430014	0.0894484	-4.80739	1.52913e-06	6.72531e-05	TRIM36	tripartite motif containing 36 [Source:HGNC Symbol;Acc:HGNC:16280]	protein_coding	5	115124762	115180546	-1
ENSG00000069956	4022.24	-0.429765	0.11397	-3.77087	0.000162678	0.00352575	MAPK6	mitogen-activated protein kinase 6 [Source:HGNC Symbol;Acc:HGNC:6879]	protein_coding	15	51952106	52067372	1
ENSG00000042753	1391.53	-0.429646	0.114685	-3.74631	0.000179456	0.00381045	AP2S1	adaptor related protein complex 2 sigma 1 subunit [Source:HGNC Symbol;Acc:HGNC:565]	protein_coding	19	46838136	46850992	-1
ENSG00000135002	2402.2	-0.429565	0.110194	-3.89826	9.68875e-05	0.00227837	RFK	riboflavin kinase [Source:HGNC Symbol;Acc:HGNC:30324]	protein_coding	9	76385517	76394517	-1
ENSG00000164251	186.012	-0.429435	0.0951649	-4.51254	6.4055e-06	0.000231379	F2RL1	F2R like trypsin receptor 1 [Source:HGNC Symbol;Acc:HGNC:3538]	protein_coding	5	76818933	76835315	1
ENSG00000175283	287.075	-0.428825	0.139201	-3.08062	0.0020657	0.0275904	DOLK	dolichol kinase [Source:HGNC Symbol;Acc:HGNC:23406]	protein_coding	9	128945530	128947619	-1
ENSG00000140263	8824.12	-0.428435	0.133743	-3.20343	0.00135803	0.0198815	SORD	sorbitol dehydrogenase [Source:HGNC Symbol;Acc:HGNC:11184]	protein_coding	15	45023104	45077185	1
ENSG00000099337	633.509	-0.428207	0.0919412	-4.6574	3.2023e-06	0.000127022	KCNK6	potassium two pore domain channel subfamily K member 6 [Source:HGNC Symbol;Acc:HGNC:6281]	protein_coding	19	38319844	38332076	1
ENSG00000131171	2802.39	-0.427729	0.110715	-3.86334	0.000111845	0.00258104	SH3BGRL	SH3 domain binding glutamate rich protein like [Source:HGNC Symbol;Acc:HGNC:10823]	protein_coding	X	81201943	81298547	1
ENSG00000157020	2070.48	-0.42707	0.103774	-4.11537	3.86559e-05	0.00108067	SEC13	SEC13 homolog, nuclear pore and COPII coat complex component [Source:HGNC Symbol;Acc:HGNC:10697]	protein_coding	3	10293131	10321178	-1
ENSG00000135926	782.09	-0.426741	0.118507	-3.60096	0.000317039	0.00610918	TMBIM1	transmembrane BAX inhibitor motif containing 1 [Source:HGNC Symbol;Acc:HGNC:23410]	protein_coding	2	218274192	218292586	-1
ENSG00000239264	568.292	-0.426096	0.121315	-3.51232	0.000444211	0.00802979	TXNDC5	thioredoxin domain containing 5 [Source:HGNC Symbol;Acc:HGNC:21073]	protein_coding	6	7881517	7910814	-1
ENSG00000106078	1201.88	-0.425921	0.129681	-3.28438	0.00102208	0.0158111	COBL	cordon-bleu WH2 repeat protein [Source:HGNC Symbol;Acc:HGNC:22199]	protein_coding	7	51016212	51316818	-1
ENSG00000147400	1247.77	-0.424767	0.131341	-3.23407	0.00122038	0.0183127	CETN2	centrin 2 [Source:HGNC Symbol;Acc:HGNC:1867]	protein_coding	X	152826973	152830777	-1
ENSG00000135596	342.803	-0.424754	0.129145	-3.28896	0.00100557	0.0156246	MICAL1	microtubule associated monooxygenase, calponin and LIM domain containing 1 [Source:HGNC Symbol;Acc:HGNC:20619]	protein_coding	6	109444062	109465968	-1
ENSG00000147324	1213.93	-0.424552	0.0990739	-4.28521	1.82568e-05	0.000568612	MFHAS1	malignant fibrous histiocytoma amplified sequence 1 [Source:HGNC Symbol;Acc:HGNC:16982]	protein_coding	8	8783354	8893645	-1
ENSG00000081377	169.865	-0.424319	0.143753	-2.95172	0.0031601	0.0380934	CDC14B	cell division cycle 14B [Source:HGNC Symbol;Acc:HGNC:1719]	protein_coding	9	96490241	96619830	-1
ENSG00000110721	656.021	-0.424153	0.0772669	-5.48945	4.0319e-08	2.77002e-06	CHKA	choline kinase alpha [Source:HGNC Symbol;Acc:HGNC:1937]	protein_coding	11	68052859	68121444	-1
ENSG00000198951	909.256	-0.423869	0.128118	-3.30842	0.000938234	0.0147749	NAGA	alpha-N-acetylgalactosaminidase [Source:HGNC Symbol;Acc:HGNC:7631]	protein_coding	22	42058354	42070842	-1
ENSG00000106546	2392.39	-0.423821	0.148856	-2.8472	0.00441059	0.0489308	AHR	aryl hydrocarbon receptor [Source:HGNC Symbol;Acc:HGNC:348]	protein_coding	7	16916359	17346152	1
ENSG00000128886	136.647	-0.423382	0.136444	-3.10298	0.00191585	0.0260187	ELL3	elongation factor for RNA polymerase II 3 [Source:HGNC Symbol;Acc:HGNC:23113]	protein_coding	15	43772600	43777543	-1
ENSG00000173171	916.414	-0.423347	0.121867	-3.47385	0.000513043	0.00907029	MTX1	metaxin 1 [Source:HGNC Symbol;Acc:HGNC:7504]	protein_coding	1	155208699	155213824	1
ENSG00000198721	3384.25	-0.422839	0.110563	-3.82441	0.000131088	0.00293488	ECI2	enoyl-CoA delta isomerase 2 [Source:HGNC Symbol;Acc:HGNC:14601]	protein_coding	6	4115689	4135597	-1
ENSG00000236675	160.274	-0.422575	0.137492	-3.07344	0.00211604	0.0280489	MTX1P1	metaxin 1 pseudogene 1 [Source:HGNC Symbol;Acc:HGNC:7505]	unprocessed_pseudogene	1	155230975	155234325	1
ENSG00000185344	672.586	-0.421937	0.0825337	-5.1123	3.18259e-07	1.74693e-05	ATP6V0A2	ATPase H+ transporting V0 subunit a2 [Source:HGNC Symbol;Acc:HGNC:18481]	protein_coding	12	123712318	123761755	1
ENSG00000132254	4008.86	-0.420656	0.0744204	-5.65243	1.58198e-08	1.19633e-06	ARFIP2	ADP ribosylation factor interacting protein 2 [Source:HGNC Symbol;Acc:HGNC:17160]	protein_coding	11	6474683	6481479	-1
ENSG00000147155	893.678	-0.42037	0.132485	-3.17296	0.00150893	0.0216328	EBP	emopamil binding protein (sterol isomerase) [Source:HGNC Symbol;Acc:HGNC:3133]	protein_coding	X	48521158	48528716	1
ENSG00000112378	2398.34	-0.419295	0.104071	-4.02894	5.6029e-05	0.00145599	PERP	PERP, TP53 apoptosis effector [Source:HGNC Symbol;Acc:HGNC:17637]	protein_coding	6	138088505	138107511	-1
ENSG00000121073	1767.89	-0.418093	0.0861999	-4.85027	1.23293e-06	5.58645e-05	SLC35B1	solute carrier family 35 member B1 [Source:HGNC Symbol;Acc:HGNC:20798]	protein_coding	17	49700943	49709014	-1
ENSG00000196975	288.35	-0.417601	0.112927	-3.69798	0.000217323	0.00445218	ANXA4	annexin A4 [Source:HGNC Symbol;Acc:HGNC:542]	protein_coding	2	69644425	69827100	1
ENSG00000086598	12625.7	-0.417028	0.0966121	-4.31653	1.58505e-05	0.000502601	TMED2	transmembrane p24 trafficking protein 2 [Source:HGNC Symbol;Acc:HGNC:16996]	protein_coding	12	123584531	123598577	1
ENSG00000189077	616.883	-0.416957	0.0817682	-5.09925	3.40997e-07	1.84763e-05	TMEM120A	transmembrane protein 120A [Source:HGNC Symbol;Acc:HGNC:21697]	protein_coding	7	75986837	75994659	-1
ENSG00000136478	1481.39	-0.416887	0.0872319	-4.77907	1.76111e-06	7.64953e-05	TEX2	testis expressed 2 [Source:HGNC Symbol;Acc:HGNC:30884]	protein_coding	17	64147227	64263301	-1
ENSG00000198189	2788.68	-0.415912	0.143741	-2.89348	0.00380995	0.0439638	HSD17B11	hydroxysteroid 17-beta dehydrogenase 11 [Source:HGNC Symbol;Acc:HGNC:22960]	protein_coding	4	87336610	87391386	-1
ENSG00000187889	191.94	-0.413958	0.101968	-4.05969	4.91385e-05	0.00130764	FYB2	FYN binding protein 2 [Source:HGNC Symbol;Acc:HGNC:27295]	protein_coding	1	56718804	56819696	-1
ENSG00000149218	2437.9	-0.413281	0.133234	-3.10193	0.00192262	0.0260937	ENDOD1	endonuclease domain containing 1 [Source:HGNC Symbol;Acc:HGNC:29129]	protein_coding	11	95089810	95132645	1
ENSG00000107175	1130.5	-0.411293	0.10143	-4.05496	5.01436e-05	0.00132934	CREB3	cAMP responsive element binding protein 3 [Source:HGNC Symbol;Acc:HGNC:2347]	protein_coding	9	35732335	35737004	1
ENSG00000196576	5253.64	-0.411243	0.142653	-2.88281	0.00394144	0.0450784	PLXNB2	plexin B2 [Source:HGNC Symbol;Acc:HGNC:9104]	protein_coding	22	50274979	50307627	-1
ENSG00000077232	6694.07	-0.410818	0.135587	-3.02992	0.00244618	0.0314148	DNAJC10	DnaJ heat shock protein family (Hsp40) member C10 [Source:HGNC Symbol;Acc:HGNC:24637]	protein_coding	2	182716041	182794464	1
ENSG00000139547	795.633	-0.410033	0.131503	-3.11806	0.00182044	0.0250465	RDH16	retinol dehydrogenase 16 (all-trans) [Source:HGNC Symbol;Acc:HGNC:29674]	protein_coding	12	56951431	56959374	-1
ENSG00000120742	5676.76	-0.409598	0.114725	-3.57026	0.000356628	0.00671208	SERP1	stress associated endoplasmic reticulum protein 1 [Source:HGNC Symbol;Acc:HGNC:10759]	protein_coding	3	150541994	150603228	-1
ENSG00000131848	88.6342	-0.40927	0.128125	-3.19429	0.00140173	0.0204108	ZSCAN5A	zinc finger and SCAN domain containing 5A [Source:HGNC Symbol;Acc:HGNC:23710]	protein_coding	19	56219670	56368383	-1
ENSG00000253313	317.094	-0.406134	0.137216	-2.95982	0.00307814	0.0374257	C1orf210	chromosome 1 open reading frame 210 [Source:HGNC Symbol;Acc:HGNC:28755]	protein_coding	1	43281883	43285617	-1
ENSG00000176842	212.447	-0.405354	0.141545	-2.86378	0.00418612	0.0470112	IRX5	iroquois homeobox 5 [Source:HGNC Symbol;Acc:HGNC:14361]	protein_coding	16	54930862	54934485	1
ENSG00000130545	455.893	-0.404304	0.133342	-3.03209	0.00242869	0.0312283	CRB3	crumbs 3, cell polarity complex component [Source:HGNC Symbol;Acc:HGNC:20237]	protein_coding	19	6463777	6467221	1
ENSG00000181789	5189.48	-0.400874	0.14101	-2.84287	0.00447092	0.0494175	COPG1	coatomer protein complex subunit gamma 1 [Source:HGNC Symbol;Acc:HGNC:2236]	protein_coding	3	129249606	129277773	1
ENSG00000136240	8927.27	-0.40043	0.0974173	-4.11046	3.94867e-05	0.00110089	KDELR2	KDEL endoplasmic reticulum protein retention receptor 2 [Source:HGNC Symbol;Acc:HGNC:6305]	protein_coding	7	6445953	6484242	-1
ENSG00000113161	4322.93	-0.40042	0.0841736	-4.75707	1.9642e-06	8.33739e-05	HMGCR	3-hydroxy-3-methylglutaryl-CoA reductase [Source:HGNC Symbol;Acc:HGNC:5006]	protein_coding	5	75336329	75362104	1
ENSG00000101608	3048.16	-0.400261	0.111439	-3.59176	0.000328455	0.00628308	MYL12A	myosin light chain 12A [Source:HGNC Symbol;Acc:HGNC:16701]	protein_coding	18	3247481	3256236	1
ENSG00000160789	1837.5	-0.399727	0.129467	-3.08747	0.00201868	0.0270787	LMNA	lamin A/C [Source:HGNC Symbol;Acc:HGNC:6636]	protein_coding	1	156082573	156140089	1
ENSG00000128512	1112.46	-0.399576	0.111738	-3.57601	0.000348875	0.00660161	DOCK4	dedicator of cytokinesis 4 [Source:HGNC Symbol;Acc:HGNC:19192]	protein_coding	7	111726110	112206411	-1
ENSG00000169689	3053.29	-0.399434	0.0873601	-4.57227	4.82477e-06	0.0001818	CENPX	centromere protein X [Source:HGNC Symbol;Acc:HGNC:11422]	protein_coding	17	82018702	82024107	-1
ENSG00000105404	1475.97	-0.399421	0.106302	-3.75743	0.00017167	0.00366398	RABAC1	Rab acceptor 1 [Source:HGNC Symbol;Acc:HGNC:9794]	protein_coding	19	41956681	41959390	-1
ENSG00000228203	171.116	-0.39931	0.119145	-3.35147	0.000803849	0.0130597	RNF144A-AS1	RNF144A antisense RNA 1 [Source:HGNC Symbol;Acc:HGNC:30963]	processed_transcript	2	6912277	6918709	-1
ENSG00000173540	1219.54	-0.397223	0.110976	-3.57935	0.000344446	0.00653803	GMPPB	GDP-mannose pyrophosphorylase B [Source:HGNC Symbol;Acc:HGNC:22932]	protein_coding	3	49716844	49723951	-1
ENSG00000087470	3430.49	-0.397126	0.0793169	-5.00682	5.53356e-07	2.83046e-05	DNM1L	dynamin 1 like [Source:HGNC Symbol;Acc:HGNC:2973]	protein_coding	12	32679200	32745650	1
ENSG00000186871	592.942	-0.396791	0.10908	-3.63761	0.000275179	0.00540158	ERCC6L	ERCC excision repair 6 like, spindle assembly checkpoint helicase [Source:HGNC Symbol;Acc:HGNC:20794]	protein_coding	X	72204657	72239047	-1
ENSG00000099974	315.925	-0.395629	0.121224	-3.26361	0.00110002	0.0167214	DDTL	D-dopachrome tautomerase like [Source:HGNC Symbol;Acc:HGNC:33446]	protein_coding	22	23966901	23972532	1
ENSG00000115520	737.602	-0.39493	0.0867512	-4.55245	5.30254e-06	0.000197651	COQ10B	coenzyme Q10B [Source:HGNC Symbol;Acc:HGNC:25819]	protein_coding	2	197453423	197475308	1
ENSG00000155850	1058.35	-0.39462	0.0950109	-4.15342	3.27547e-05	0.0009356	SLC26A2	solute carrier family 26 member 2 [Source:HGNC Symbol;Acc:HGNC:10994]	protein_coding	5	149960737	149993455	1
ENSG00000166794	7180.7	-0.394173	0.109664	-3.59437	0.000325182	0.00623751	PPIB	peptidylprolyl isomerase B [Source:HGNC Symbol;Acc:HGNC:9255]	protein_coding	15	64155812	64163205	-1
ENSG00000165731	1773.94	-0.39339	0.114607	-3.43252	0.000598007	0.0102628	RET	ret proto-oncogene [Source:HGNC Symbol;Acc:HGNC:9967]	protein_coding	10	43077027	43130351	1
ENSG00000182934	1950.92	-0.393344	0.130873	-3.00553	0.00265119	0.0333548	SRPRA	SRP receptor alpha subunit [Source:HGNC Symbol;Acc:HGNC:11307]	protein_coding	11	126262919	126269144	-1
ENSG00000125304	4395.58	-0.39297	0.0775701	-5.066	4.06256e-07	2.17876e-05	TM9SF2	transmembrane 9 superfamily member 2 [Source:HGNC Symbol;Acc:HGNC:11865]	protein_coding	13	99446311	99564006	1
ENSG00000171067	643.011	-0.392168	0.0932468	-4.2057	2.60273e-05	0.000777232	C11orf24	chromosome 11 open reading frame 24 [Source:HGNC Symbol;Acc:HGNC:1174]	protein_coding	11	68261335	68272001	-1
ENSG00000123130	756.384	-0.391505	0.0715937	-5.46843	4.54048e-08	3.05944e-06	ACOT9	acyl-CoA thioesterase 9 [Source:HGNC Symbol;Acc:HGNC:17152]	protein_coding	X	23702253	23766475	-1
ENSG00000198924	2357.58	-0.3913	0.119579	-3.2723	0.00106677	0.0163223	DCLRE1A	DNA cross-link repair 1A [Source:HGNC Symbol;Acc:HGNC:17660]	protein_coding	10	113834725	113854383	-1
ENSG00000143753	1896.38	-0.390884	0.0912842	-4.28205	1.85177e-05	0.000575885	DEGS1	delta 4-desaturase, sphingolipid 1 [Source:HGNC Symbol;Acc:HGNC:13709]	protein_coding	1	224175756	224193441	1
ENSG00000185813	676.96	-0.390515	0.131304	-2.97414	0.00293816	0.0362281	PCYT2	phosphate cytidylyltransferase 2, ethanolamine [Source:HGNC Symbol;Acc:HGNC:8756]	protein_coding	17	81900965	81911464	-1
ENSG00000163902	9675.78	-0.390237	0.0978104	-3.98973	6.61473e-05	0.00166643	RPN1	ribophorin I [Source:HGNC Symbol;Acc:HGNC:10381]	protein_coding	3	128619970	128681075	-1
ENSG00000152700	3847.49	-0.389304	0.0989495	-3.93437	8.34137e-05	0.00200871	SAR1B	secretion associated Ras related GTPase 1B [Source:HGNC Symbol;Acc:HGNC:10535]	protein_coding	5	134601144	134649271	-1
ENSG00000198832	939.003	-0.388938	0.118199	-3.29055	0.00099993	0.0155485	SELENOM	selenoprotein M [Source:HGNC Symbol;Acc:HGNC:30397]	protein_coding	22	31104772	31120069	-1
ENSG00000116285	555.978	-0.388103	0.080332	-4.83124	1.35689e-06	6.04361e-05	ERRFI1	ERBB receptor feedback inhibitor 1 [Source:HGNC Symbol;Acc:HGNC:18185]	protein_coding	1	8004404	8026308	-1
ENSG00000058262	7269.98	-0.387709	0.121723	-3.18518	0.00144665	0.0209311	SEC61A1	Sec61 translocon alpha 1 subunit [Source:HGNC Symbol;Acc:HGNC:18276]	protein_coding	3	128051641	128071683	1
ENSG00000236753	93.2212	-0.387031	0.11462	-3.37664	0.000733766	0.0120893	MKLN1-AS	MKLN1 antisense RNA [Source:HGNC Symbol;Acc:HGNC:40374]	processed_transcript	7	131309744	131328222	-1
ENSG00000160190	504.425	-0.384861	0.128544	-2.994	0.00275348	0.0343335	SLC37A1	solute carrier family 37 member 1 [Source:HGNC Symbol;Acc:HGNC:11024]	protein_coding	21	42496008	42581440	1
ENSG00000068724	409.317	-0.384038	0.122909	-3.12457	0.00178068	0.0246122	TTC7A	tetratricopeptide repeat domain 7A [Source:HGNC Symbol;Acc:HGNC:19750]	protein_coding	2	46916157	47076137	1
ENSG00000040487	385.577	-0.383416	0.10483	-3.65751	0.000254682	0.00506545	PQLC2	PQ loop repeat containing 2 [Source:HGNC Symbol;Acc:HGNC:26001]	protein_coding	1	19312326	19329300	1
ENSG00000156802	9400.27	-0.383107	0.120845	-3.17023	0.00152319	0.0218045	ATAD2	ATPase family, AAA domain containing 2 [Source:HGNC Symbol;Acc:HGNC:30123]	protein_coding	8	123319850	123416350	-1
ENSG00000103319	1388.53	-0.382876	0.0911712	-4.19952	2.67477e-05	0.000794232	EEF2K	eukaryotic elongation factor 2 kinase [Source:HGNC Symbol;Acc:HGNC:24615]	protein_coding	16	22206282	22288732	1
ENSG00000090615	4436.81	-0.382636	0.104405	-3.66492	0.00024742	0.00494439	GOLGA3	golgin A3 [Source:HGNC Symbol;Acc:HGNC:4426]	protein_coding	12	132768909	132828858	-1
ENSG00000280832	191.526	-0.382563	0.118818	-3.21973	0.00128313	0.0190368	GSEC	G-quadruplex forming sequence containing lncRNA [Source:HGNC Symbol;Acc:HGNC:48645]	antisense	11	126340889	126355587	-1
ENSG00000166548	506.945	-0.380713	0.114107	-3.33646	0.00084853	0.0136069	TK2	thymidine kinase 2, mitochondrial [Source:HGNC Symbol;Acc:HGNC:11831]	protein_coding	16	66508003	66552544	-1
ENSG00000105321	504.072	-0.380683	0.132238	-2.87877	0.00399232	0.0454613	CCDC9	coiled-coil domain containing 9 [Source:HGNC Symbol;Acc:HGNC:24560]	protein_coding	19	47255980	47273701	1
ENSG00000197586	4466.45	-0.380249	0.0925046	-4.1106	3.94636e-05	0.00110089	ENTPD6	ectonucleoside triphosphate diphosphohydrolase 6 (putative) [Source:HGNC Symbol;Acc:HGNC:3368]	protein_coding	20	25195693	25226729	1
ENSG00000074695	8703.83	-0.379815	0.0906359	-4.19056	2.78268e-05	0.000821636	LMAN1	lectin, mannose binding 1 [Source:HGNC Symbol;Acc:HGNC:6631]	protein_coding	18	59327823	59359962	-1
ENSG00000184840	4384.1	-0.379663	0.0990474	-3.83314	0.000126516	0.00284466	TMED9	transmembrane p24 trafficking protein 9 [Source:HGNC Symbol;Acc:HGNC:24878]	protein_coding	5	177592158	177596124	1
ENSG00000150961	3270.16	-0.378777	0.0809057	-4.68171	2.84494e-06	0.000114577	SEC24D	SEC24 homolog D, COPII coat complex component [Source:HGNC Symbol;Acc:HGNC:10706]	protein_coding	4	118722823	118838683	-1
ENSG00000185697	490.442	-0.378062	0.123529	-3.06052	0.00220951	0.0289773	MYBL1	MYB proto-oncogene like 1 [Source:HGNC Symbol;Acc:HGNC:7547]	protein_coding	8	66562175	66614247	-1
ENSG00000102580	2922.73	-0.37767	0.123771	-3.05136	0.00227807	0.029765	DNAJC3	DnaJ heat shock protein family (Hsp40) member C3 [Source:HGNC Symbol;Acc:HGNC:9439]	protein_coding	13	95677139	95794989	1
ENSG00000174516	299.569	-0.377159	0.115195	-3.27409	0.00106002	0.0162425	PELI3	pellino E3 ubiquitin protein ligase family member 3 [Source:HGNC Symbol;Acc:HGNC:30010]	protein_coding	11	66466327	66477337	1
ENSG00000264522	2864.74	-0.376783	0.0967014	-3.89635	9.76522e-05	0.00229123	OTUD7B	OTU deubiquitinase 7B [Source:HGNC Symbol;Acc:HGNC:16683]	protein_coding	1	149937812	150010676	-1
ENSG00000203644	320.782	-0.376761	0.107163	-3.51578	0.00043846	0.00796694	AC083799.1		sense_intronic	3	129847048	129847957	-1
ENSG00000115616	785.093	-0.37644	0.090313	-4.16817	3.07057e-05	0.000889155	SLC9A2	solute carrier family 9 member A2 [Source:HGNC Symbol;Acc:HGNC:11072]	protein_coding	2	102619707	102711318	1
ENSG00000164403	200.102	-0.375689	0.126478	-2.97038	0.00297428	0.0365449	SHROOM1	shroom family member 1 [Source:HGNC Symbol;Acc:HGNC:24084]	protein_coding	5	132822141	132830898	-1
ENSG00000176871	2805.69	-0.375115	0.0889978	-4.21487	2.49918e-05	0.000751504	WSB2	WD repeat and SOCS box containing 2 [Source:HGNC Symbol;Acc:HGNC:19222]	protein_coding	12	118032694	118062430	-1
ENSG00000204348	418.955	-0.374297	0.0944237	-3.96402	7.36994e-05	0.00181852	DXO	decapping exoribonuclease [Source:HGNC Symbol;Acc:HGNC:2992]	protein_coding	6	31969810	31972292	-1
ENSG00000001630	550.89	-0.374291	0.119471	-3.13291	0.00173082	0.0240974	CYP51A1	cytochrome P450 family 51 subfamily A member 1 [Source:HGNC Symbol;Acc:HGNC:2649]	protein_coding	7	92112151	92142952	-1
ENSG00000066455	3778.41	-0.372962	0.104349	-3.57417	0.000351339	0.00663034	GOLGA5	golgin A5 [Source:HGNC Symbol;Acc:HGNC:4428]	protein_coding	14	92794231	92839963	1
ENSG00000213699	625.315	-0.372549	0.123338	-3.02054	0.00252324	0.0321297	SLC35F6	solute carrier family 35 member F6 [Source:HGNC Symbol;Acc:HGNC:26055]	protein_coding	2	26764284	26781231	1
ENSG00000060971	1479.88	-0.372368	0.100743	-3.6962	0.000218851	0.0044669	ACAA1	acetyl-CoA acyltransferase 1 [Source:HGNC Symbol;Acc:HGNC:82]	protein_coding	3	38103129	38137242	-1
ENSG00000143870	10588.3	-0.370816	0.0887844	-4.17659	2.95913e-05	0.000866433	PDIA6	protein disulfide isomerase family A member 6 [Source:HGNC Symbol;Acc:HGNC:30168]	protein_coding	2	10783391	10837977	-1
ENSG00000133119	1086.6	-0.370115	0.116129	-3.18711	0.001437	0.020849	RFC3	replication factor C subunit 3 [Source:HGNC Symbol;Acc:HGNC:9971]	protein_coding	13	33818049	33966558	1
ENSG00000113916	442.769	-0.369477	0.122862	-3.00725	0.00263623	0.0332263	BCL6	B cell CLL/lymphoma 6 [Source:HGNC Symbol;Acc:HGNC:1001]	protein_coding	3	187721377	187745727	-1
ENSG00000130529	1487.57	-0.367912	0.114993	-3.19942	0.00137705	0.0201319	TRPM4	transient receptor potential cation channel subfamily M member 4 [Source:HGNC Symbol;Acc:HGNC:17993]	protein_coding	19	49157741	49211836	1
ENSG00000176903	1388.94	-0.367523	0.117172	-3.13662	0.00170905	0.0238564	PNMA1	PNMA family member 1 [Source:HGNC Symbol;Acc:HGNC:9158]	protein_coding	14	73711783	73714372	-1
ENSG00000198780	118.246	-0.367073	0.113155	-3.24397	0.00117877	0.0177656	FAM169A	family with sequence similarity 169 member A [Source:HGNC Symbol;Acc:HGNC:29138]	protein_coding	5	74777574	74866951	-1
ENSG00000104687	2903.04	-0.366945	0.120661	-3.04112	0.00235696	0.0305678	GSR	glutathione-disulfide reductase [Source:HGNC Symbol;Acc:HGNC:4623]	protein_coding	8	30678061	30727999	-1
ENSG00000110660	1088.1	-0.366911	0.127393	-2.88015	0.00397491	0.045317	SLC35F2	solute carrier family 35 member F2 [Source:HGNC Symbol;Acc:HGNC:23615]	protein_coding	11	107790991	107928293	-1
ENSG00000108639	4716.11	-0.366839	0.118972	-3.08341	0.00204644	0.0273679	SYNGR2	synaptogyrin 2 [Source:HGNC Symbol;Acc:HGNC:11499]	protein_coding	17	78168558	78173527	1
ENSG00000152661	2208.23	-0.366567	0.110479	-3.31797	0.000906757	0.014387	GJA1	gap junction protein alpha 1 [Source:HGNC Symbol;Acc:HGNC:4274]	protein_coding	6	121435692	121449727	1
ENSG00000123395	713.152	-0.366105	0.106224	-3.44655	0.000567786	0.00986492	ATG101	autophagy related 101 [Source:HGNC Symbol;Acc:HGNC:25679]	protein_coding	12	52069246	52077494	1
ENSG00000144591	944.298	-0.364866	0.117311	-3.11024	0.00186934	0.0255751	GMPPA	GDP-mannose pyrophosphorylase A [Source:HGNC Symbol;Acc:HGNC:22923]	protein_coding	2	219498867	219506989	1
ENSG00000120306	158.883	-0.364465	0.11737	-3.10525	0.00190115	0.0259195	CYSTM1	cysteine rich transmembrane module containing 1 [Source:HGNC Symbol;Acc:HGNC:30239]	protein_coding	5	140174642	140282052	1
ENSG00000185432	766.512	-0.36396	0.095956	-3.79299	0.000148846	0.00327663	METTL7A	methyltransferase like 7A [Source:HGNC Symbol;Acc:HGNC:24550]	protein_coding	12	50923472	50932517	1
ENSG00000148655	253.012	-0.363804	0.1271	-2.86234	0.00420521	0.0472003	LRMDA	leucine rich melanocyte differentiation associated [Source:HGNC Symbol;Acc:HGNC:23405]	protein_coding	10	75431453	76560167	1
ENSG00000140931	463.745	-0.363098	0.116703	-3.1113	0.00186264	0.0255268	CMTM3	CKLF like MARVEL transmembrane domain containing 3 [Source:HGNC Symbol;Acc:HGNC:19174]	protein_coding	16	66603874	66613892	1
ENSG00000153395	2728.1	-0.362869	0.114367	-3.17284	0.00150955	0.0216328	LPCAT1	lysophosphatidylcholine acyltransferase 1 [Source:HGNC Symbol;Acc:HGNC:25718]	protein_coding	5	1456480	1523977	-1
ENSG00000051825	2283.27	-0.362643	0.0902385	-4.01872	5.85143e-05	0.00150018	MPHOSPH9	M-phase phosphoprotein 9 [Source:HGNC Symbol;Acc:HGNC:7215]	protein_coding	12	123152320	123244014	-1
ENSG00000109586	8982.62	-0.362582	0.0983565	-3.6864	0.000227446	0.00461991	GALNT7	polypeptide N-acetylgalactosaminyltransferase 7 [Source:HGNC Symbol;Acc:HGNC:4129]	protein_coding	4	173168753	173323967	1
ENSG00000101412	1601.51	-0.362298	0.114894	-3.15331	0.00161428	0.0228224	E2F1	E2F transcription factor 1 [Source:HGNC Symbol;Acc:HGNC:3113]	protein_coding	20	33675683	33686404	-1
ENSG00000186594	499.925	-0.362291	0.125409	-2.88888	0.00386616	0.0443901	MIR22HG	MIR22 host gene [Source:HGNC Symbol;Acc:HGNC:28219]	lincRNA	17	1711493	1717174	-1
ENSG00000166348	1625.92	-0.362058	0.11646	-3.10885	0.00187818	0.0256729	USP54	ubiquitin specific peptidase 54 [Source:HGNC Symbol;Acc:HGNC:23513]	protein_coding	10	73497538	73625953	-1
ENSG00000179889	5090.09	-0.36181	0.108783	-3.32597	0.000881112	0.0140543	PDXDC1	pyridoxal dependent decarboxylase domain containing 1 [Source:HGNC Symbol;Acc:HGNC:28995]	protein_coding	16	14974591	15139339	1
ENSG00000180879	2521.8	-0.361527	0.0926615	-3.90159	9.55628e-05	0.00224974	SSR4	signal sequence receptor subunit 4 [Source:HGNC Symbol;Acc:HGNC:11326]	protein_coding	X	153793516	153798505	1
ENSG00000239305	1188.63	-0.360366	0.0844134	-4.26906	1.96297e-05	0.000604208	RNF103	ring finger protein 103 [Source:HGNC Symbol;Acc:HGNC:12859]	protein_coding	2	86603393	86623866	-1
ENSG00000181026	1476.3	-0.358771	0.0836809	-4.28737	1.80802e-05	0.000564785	AEN	apoptosis enhancing nuclease [Source:HGNC Symbol;Acc:HGNC:25722]	protein_coding	15	88621296	88632282	1
ENSG00000124782	1152.63	-0.357926	0.108605	-3.29567	0.000981879	0.0153358	RREB1	ras responsive element binding protein 1 [Source:HGNC Symbol;Acc:HGNC:10449]	protein_coding	6	7107597	7251980	1
ENSG00000092853	1218.18	-0.357488	0.0861131	-4.15138	3.30476e-05	0.000942686	CLSPN	claspin [Source:HGNC Symbol;Acc:HGNC:19715]	protein_coding	1	35720218	35769967	-1
ENSG00000135587	403.068	-0.357193	0.0802143	-4.45299	8.46846e-06	0.000292816	SMPD2	sphingomyelin phosphodiesterase 2 [Source:HGNC Symbol;Acc:HGNC:11121]	protein_coding	6	109440763	109443919	1
ENSG00000167004	23833.8	-0.356458	0.11989	-2.9732	0.00294709	0.0362941	PDIA3	protein disulfide isomerase family A member 3 [Source:HGNC Symbol;Acc:HGNC:4606]	protein_coding	15	43746392	43773279	1
ENSG00000113716	1480.2	-0.35578	0.095986	-3.70659	0.000210071	0.00432549	HMGXB3	HMG-box containing 3 [Source:HGNC Symbol;Acc:HGNC:28982]	protein_coding	5	150000046	150053142	1
ENSG00000122218	7090.93	-0.355517	0.100279	-3.54528	0.000392196	0.00725805	COPA	coatomer protein complex subunit alpha [Source:HGNC Symbol;Acc:HGNC:2230]	protein_coding	1	160289273	160343400	-1
ENSG00000150867	519.947	-0.355208	0.0941208	-3.77396	0.000160677	0.00348959	PIP4K2A	phosphatidylinositol-5-phosphate 4-kinase type 2 alpha [Source:HGNC Symbol;Acc:HGNC:8997]	protein_coding	10	22534849	22714555	-1
ENSG00000221821	295.688	-0.355183	0.102131	-3.47771	0.000505726	0.00896448	C6orf226	chromosome 6 open reading frame 226 [Source:HGNC Symbol;Acc:HGNC:34431]	protein_coding	6	42890265	42890816	-1
ENSG00000128833	1930.76	-0.354349	0.0859623	-4.12214	3.75363e-05	0.00105328	MYO5C	myosin VC [Source:HGNC Symbol;Acc:HGNC:7604]	protein_coding	15	52192322	52295798	-1
ENSG00000090889	1816.15	-0.353216	0.0934592	-3.77936	0.00015723	0.00343246	KIF4A	kinesin family member 4A [Source:HGNC Symbol;Acc:HGNC:13339]	protein_coding	X	70290090	70420832	1
ENSG00000100522	5757.02	-0.352884	0.0919185	-3.83909	0.000123491	0.00279383	GNPNAT1	glucosamine-phosphate N-acetyltransferase 1 [Source:HGNC Symbol;Acc:HGNC:19980]	protein_coding	14	52775194	52791668	-1
ENSG00000197780	1803.91	-0.352159	0.111539	-3.15728	0.00159249	0.0225752	TAF13	TATA-box binding protein associated factor 13 [Source:HGNC Symbol;Acc:HGNC:11546]	protein_coding	1	109062486	109076002	-1
ENSG00000123836	1757.85	-0.351573	0.106108	-3.31336	0.000921807	0.0145927	PFKFB2	6-phosphofructo-2-kinase/fructose-2,6-biphosphatase 2 [Source:HGNC Symbol;Acc:HGNC:8873]	protein_coding	1	207034366	207081024	1
ENSG00000109762	444.737	-0.351495	0.113207	-3.10489	0.00190347	0.0259343	SNX25	sorting nexin 25 [Source:HGNC Symbol;Acc:HGNC:21883]	protein_coding	4	185204237	185370185	1
ENSG00000159063	1694.52	-0.350895	0.0989897	-3.54477	0.00039296	0.00726578	ALG8	ALG8, alpha-1,3-glucosyltransferase [Source:HGNC Symbol;Acc:HGNC:23161]	protein_coding	11	78100936	78139660	-1
ENSG00000158691	190.966	-0.350277	0.107311	-3.26413	0.001098	0.0167028	ZSCAN12	zinc finger and SCAN domain containing 12 [Source:HGNC Symbol;Acc:HGNC:13172]	protein_coding	6	28378955	28399734	-1
ENSG00000145022	660.214	-0.350122	0.0823832	-4.24992	2.13852e-05	0.000651565	TCTA	T cell leukemia translocation altered [Source:HGNC Symbol;Acc:HGNC:11692]	protein_coding	3	49412206	49416475	1
ENSG00000116191	1471.68	-0.349762	0.0996948	-3.50833	0.000450928	0.00813023	RALGPS2	Ral GEF with PH domain and SH3 binding motif 2 [Source:HGNC Symbol;Acc:HGNC:30279]	protein_coding	1	178725147	178921841	1
ENSG00000160072	1155.22	-0.349462	0.0987893	-3.53745	0.000404018	0.00743471	ATAD3B	ATPase family, AAA domain containing 3B [Source:HGNC Symbol;Acc:HGNC:24007]	protein_coding	1	1471769	1497848	1
ENSG00000092820	1565.16	-0.349315	0.101634	-3.43697	0.000588253	0.0101534	EZR	ezrin [Source:HGNC Symbol;Acc:HGNC:12691]	protein_coding	6	158765741	158819412	-1
ENSG00000135404	4632.94	-0.347772	0.0905919	-3.83889	0.000123591	0.00279383	CD63	CD63 molecule [Source:HGNC Symbol;Acc:HGNC:1692]	protein_coding	12	55725323	55729707	-1
ENSG00000129925	874.779	-0.347413	0.105	-3.30869	0.000937339	0.0147719	TMEM8A	transmembrane protein 8A [Source:HGNC Symbol;Acc:HGNC:17205]	protein_coding	16	370773	387113	-1
ENSG00000188959	1030.24	-0.346727	0.120597	-2.8751	0.00403905	0.0457999	C9orf152	chromosome 9 open reading frame 152 [Source:HGNC Symbol;Acc:HGNC:31455]	protein_coding	9	110190048	110208189	-1
ENSG00000127328	1757.51	-0.346261	0.0708595	-4.88658	1.02602e-06	4.8255e-05	RAB3IP	RAB3A interacting protein [Source:HGNC Symbol;Acc:HGNC:16508]	protein_coding	12	69738681	69823204	1
ENSG00000116406	5459.4	-0.346152	0.099747	-3.4703	0.000519871	0.00916115	EDEM3	ER degradation enhancing alpha-mannosidase like protein 3 [Source:HGNC Symbol;Acc:HGNC:16787]	protein_coding	1	184690231	184754913	-1
ENSG00000052795	827.396	-0.344361	0.0873627	-3.94174	8.08926e-05	0.00196602	FNIP2	folliculin interacting protein 2 [Source:HGNC Symbol;Acc:HGNC:29280]	protein_coding	4	158769138	158908049	1
ENSG00000196187	981.274	-0.343982	0.110834	-3.10358	0.00191192	0.0259821	TMEM63A	transmembrane protein 63A [Source:HGNC Symbol;Acc:HGNC:29118]	protein_coding	1	225845536	225882369	-1
ENSG00000117308	915.346	-0.34352	0.0891409	-3.85367	0.000116358	0.00266762	GALE	UDP-galactose-4-epimerase [Source:HGNC Symbol;Acc:HGNC:4116]	protein_coding	1	23795599	23800804	-1
ENSG00000100219	9203.53	-0.342201	0.115331	-2.96712	0.00300602	0.0367416	XBP1	X-box binding protein 1 [Source:HGNC Symbol;Acc:HGNC:12801]	protein_coding	22	28794555	28800597	-1
ENSG00000172269	635.133	-0.341803	0.116487	-2.93425	0.00334352	0.0398023	DPAGT1	dolichyl-phosphate N-acetylglucosaminephosphotransferase 1 [Source:HGNC Symbol;Acc:HGNC:2995]	protein_coding	11	119096503	119108331	-1
ENSG00000065809	965.9	-0.341384	0.091805	-3.71858	0.000200346	0.00416193	FAM107B	family with sequence similarity 107 member B [Source:HGNC Symbol;Acc:HGNC:23726]	protein_coding	10	14518557	14774897	-1
ENSG00000023318	1634.26	-0.341295	0.0963418	-3.54254	0.000396294	0.00731457	ERP44	endoplasmic reticulum protein 44 [Source:HGNC Symbol;Acc:HGNC:18311]	protein_coding	9	99979179	100099040	-1
ENSG00000197712	2201.6	-0.341045	0.0837898	-4.07025	4.69635e-05	0.00125612	FAM114A1	family with sequence similarity 114 member A1 [Source:HGNC Symbol;Acc:HGNC:25087]	protein_coding	4	38867677	38945739	1
ENSG00000104381	12064.8	-0.340145	0.111507	-3.05043	0.00228512	0.02982	GDAP1	ganglioside induced differentiation associated protein 1 [Source:HGNC Symbol;Acc:HGNC:15968]	protein_coding	8	74321130	74488872	1
ENSG00000115806	2281.52	-0.340015	0.0885694	-3.83896	0.000123555	0.00279383	GORASP2	golgi reassembly stacking protein 2 [Source:HGNC Symbol;Acc:HGNC:17500]	protein_coding	2	170928464	170967129	1
ENSG00000141458	475.161	-0.338925	0.116485	-2.90961	0.00361883	0.0422659	NPC1	NPC intracellular cholesterol transporter 1 [Source:HGNC Symbol;Acc:HGNC:7897]	protein_coding	18	23506184	23586898	-1
ENSG00000120437	1857.16	-0.338445	0.0884604	-3.82595	0.000130269	0.00291967	ACAT2	acetyl-CoA acetyltransferase 2 [Source:HGNC Symbol;Acc:HGNC:94]	protein_coding	6	159760328	159779055	1
ENSG00000136153	354.291	-0.338148	0.102222	-3.30797	0.000939753	0.0147877	LMO7	LIM domain 7 [Source:HGNC Symbol;Acc:HGNC:6646]	protein_coding	13	75620434	75859870	1
ENSG00000205544	540.1	-0.337737	0.0965219	-3.49907	0.000466887	0.00836775	TMEM256	transmembrane protein 256 [Source:HGNC Symbol;Acc:HGNC:28618]	protein_coding	17	7402975	7404137	-1
ENSG00000049759	1982.36	-0.337686	0.109124	-3.09453	0.00197127	0.026641	NEDD4L	neural precursor cell expressed, developmentally down-regulated 4-like, E3 ubiquitin protein ligase [Source:HGNC Symbol;Acc:HGNC:7728]	protein_coding	18	58044367	58401540	1
ENSG00000119139	1525.73	-0.337564	0.0918442	-3.6754	0.000237481	0.00478216	TJP2	tight junction protein 2 [Source:HGNC Symbol;Acc:HGNC:11828]	protein_coding	9	69121264	69255208	1
ENSG00000176912	103.73	-0.337109	0.116231	-2.90035	0.00372751	0.0432746	TYMSOS	TYMS opposite strand [Source:HGNC Symbol;Acc:HGNC:29553]	bidirectional_promoter_lncRNA	18	641320	658340	-1
ENSG00000124783	11043.1	-0.3368	0.0854135	-3.94318	8.04096e-05	0.00195654	SSR1	signal sequence receptor subunit 1 [Source:HGNC Symbol;Acc:HGNC:11323]	protein_coding	6	7268306	7347446	-1
ENSG00000101294	2786.27	-0.336722	0.117371	-2.86888	0.00411932	0.0465094	HM13	histocompatibility minor 13 [Source:HGNC Symbol;Acc:HGNC:16435]	protein_coding	20	31514428	31577923	1
ENSG00000197971	889.466	-0.336464	0.0821796	-4.09425	4.23535e-05	0.00117004	MBP	myelin basic protein [Source:HGNC Symbol;Acc:HGNC:6925]	protein_coding	18	76978827	77133683	-1
ENSG00000139132	390.89	-0.33621	0.0907803	-3.70356	0.000212599	0.00436471	FGD4	FYVE, RhoGEF and PH domain containing 4 [Source:HGNC Symbol;Acc:HGNC:19125]	protein_coding	12	32399529	32646050	1
ENSG00000111229	5327.51	-0.335793	0.117848	-2.84937	0.00438057	0.0487521	ARPC3	actin related protein 2/3 complex subunit 3 [Source:HGNC Symbol;Acc:HGNC:706]	protein_coding	12	110434825	110450422	-1
ENSG00000093167	1116.83	-0.333414	0.0863807	-3.85982	0.000113472	0.00261284	LRRFIP2	LRR binding FLII interacting protein 2 [Source:HGNC Symbol;Acc:HGNC:6703]	protein_coding	3	37052656	37183689	-1
ENSG00000171552	1451.03	-0.332606	0.115374	-2.88285	0.00394089	0.0450784	BCL2L1	BCL2 like 1 [Source:HGNC Symbol;Acc:HGNC:992]	protein_coding	20	31664452	31723989	-1
ENSG00000153179	2721.29	-0.332468	0.115921	-2.86805	0.00413012	0.0465716	RASSF3	Ras association domain family member 3 [Source:HGNC Symbol;Acc:HGNC:14271]	protein_coding	12	64507001	64697567	1
ENSG00000090013	826.377	-0.33229	0.104844	-3.16939	0.00152761	0.0218087	BLVRB	biliverdin reductase B [Source:HGNC Symbol;Acc:HGNC:1063]	protein_coding	19	40447765	40465840	-1
ENSG00000140157	1433.74	-0.332072	0.0731912	-4.53705	5.70479e-06	0.000210038	NIPA2	non imprinted in Prader-Willi/Angelman syndrome 2 [Source:HGNC Symbol;Acc:HGNC:17044]	protein_coding	15	22838641	22868384	1
ENSG00000164855	1692.23	-0.331933	0.107129	-3.09844	0.00194541	0.026335	TMEM184A	transmembrane protein 184A [Source:HGNC Symbol;Acc:HGNC:28797]	protein_coding	7	1542235	1560821	-1
ENSG00000103018	2265.63	-0.330383	0.0674969	-4.89479	9.84084e-07	4.64908e-05	CYB5B	cytochrome b5 type B [Source:HGNC Symbol;Acc:HGNC:24374]	protein_coding	16	69424525	69466266	1
ENSG00000082146	549.845	-0.329426	0.103419	-3.18536	0.00144576	0.0209311	STRADB	STE20-related kinase adaptor beta [Source:HGNC Symbol;Acc:HGNC:13205]	protein_coding	2	201387858	201480846	1
ENSG00000178057	808.666	-0.328512	0.11044	-2.97458	0.00293392	0.0362183	NDUFAF3	NADH:ubiquinone oxidoreductase complex assembly factor 3 [Source:HGNC Symbol;Acc:HGNC:29918]	protein_coding	3	49020459	49023495	1
ENSG00000087586	1606.63	-0.328447	0.0923012	-3.55843	0.00037308	0.00697178	AURKA	aurora kinase A [Source:HGNC Symbol;Acc:HGNC:11393]	protein_coding	20	56369389	56392337	-1
ENSG00000128595	12402.9	-0.326587	0.0787682	-4.14618	3.38066e-05	0.000960426	CALU	calumenin [Source:HGNC Symbol;Acc:HGNC:1458]	protein_coding	7	128739292	128771807	1
ENSG00000074696	3621.35	-0.326497	0.0899699	-3.62895	0.000284573	0.00556518	HACD3	3-hydroxyacyl-CoA dehydratase 3 [Source:HGNC Symbol;Acc:HGNC:24175]	protein_coding	15	65530418	65578352	1
ENSG00000006042	719.693	-0.326392	0.0818764	-3.9864	6.70835e-05	0.00168293	TMEM98	transmembrane protein 98 [Source:HGNC Symbol;Acc:HGNC:24529]	protein_coding	17	32927910	32945106	1
ENSG00000113615	2598.7	-0.325732	0.0831322	-3.91824	8.91989e-05	0.00212852	SEC24A	SEC24 homolog A, COPII coat complex component [Source:HGNC Symbol;Acc:HGNC:10703]	protein_coding	5	134648789	134727823	1
ENSG00000102393	555.836	-0.323931	0.110354	-2.93538	0.00333139	0.0396836	GLA	galactosidase alpha [Source:HGNC Symbol;Acc:HGNC:4296]	protein_coding	X	101397803	101407925	-1
ENSG00000134574	1016.69	-0.323698	0.105662	-3.06353	0.0021874	0.0287231	DDB2	damage specific DNA binding protein 2 [Source:HGNC Symbol;Acc:HGNC:2718]	protein_coding	11	47214465	47239240	1
ENSG00000104756	1079.17	-0.323618	0.0994224	-3.25498	0.00113399	0.0171757	KCTD9	potassium channel tetramerization domain containing 9 [Source:HGNC Symbol;Acc:HGNC:22401]	protein_coding	8	25427847	25458476	-1
ENSG00000166446	428.539	-0.322882	0.107817	-2.99471	0.00274704	0.034294	CDYL2	chromodomain Y like 2 [Source:HGNC Symbol;Acc:HGNC:23030]	protein_coding	16	80597906	80804329	-1
ENSG00000112964	384.391	-0.322826	0.0939887	-3.43473	0.000593137	0.0102209	GHR	growth hormone receptor [Source:HGNC Symbol;Acc:HGNC:4263]	protein_coding	5	42423777	42721878	1
ENSG00000140264	9878.16	-0.321776	0.0919831	-3.49821	0.000468393	0.00838758	SERF2	small EDRK-rich factor 2 [Source:HGNC Symbol;Acc:HGNC:10757]	protein_coding	15	43777087	43802589	1
ENSG00000100151	1158.07	-0.320769	0.0994796	-3.22447	0.00126206	0.0188039	PICK1	protein interacting with PRKCA 1 [Source:HGNC Symbol;Acc:HGNC:9394]	protein_coding	22	38056311	38075701	1
ENSG00000135912	625.075	-0.320722	0.10895	-2.94376	0.00324256	0.0387761	TTLL4	tubulin tyrosine ligase like 4 [Source:HGNC Symbol;Acc:HGNC:28976]	protein_coding	2	218710845	218755416	1
ENSG00000088298	549.212	-0.320091	0.107799	-2.96932	0.00298461	0.0366289	EDEM2	ER degradation enhancing alpha-mannosidase like protein 2 [Source:HGNC Symbol;Acc:HGNC:15877]	protein_coding	20	35115357	35147364	-1
ENSG00000147862	4280.57	-0.319843	0.0737729	-4.33551	1.45424e-05	0.000469624	NFIB	nuclear factor I B [Source:HGNC Symbol;Acc:HGNC:7785]	protein_coding	9	14081843	14398983	-1
ENSG00000135090	959.246	-0.319438	0.0844391	-3.78306	0.00015491	0.0033853	TAOK3	TAO kinase 3 [Source:HGNC Symbol;Acc:HGNC:18133]	protein_coding	12	118149801	118372945	-1
ENSG00000140743	770.426	-0.317972	0.0789947	-4.02523	5.69206e-05	0.00147551	CDR2	cerebellar degeneration related protein 2 [Source:HGNC Symbol;Acc:HGNC:1799]	protein_coding	16	22345936	22437165	-1
ENSG00000138867	1863.98	-0.317379	0.0985104	-3.22178	0.00127396	0.0189142	GUCD1	guanylyl cyclase domain containing 1 [Source:HGNC Symbol;Acc:HGNC:14237]	protein_coding	22	24540423	24555935	-1
ENSG00000253276	464.523	-0.316719	0.0851341	-3.72023	0.000199038	0.00414706	CCDC71L	coiled-coil domain containing 71 like [Source:HGNC Symbol;Acc:HGNC:26685]	protein_coding	7	106656765	106660996	-1
ENSG00000168000	249.658	-0.316171	0.0949026	-3.33152	0.000863716	0.0138188	BSCL2	BSCL2, seipin lipid droplet biogenesis associated [Source:HGNC Symbol;Acc:HGNC:15832]	protein_coding	11	62690275	62709845	-1
ENSG00000111962	274.742	-0.315968	0.106344	-2.97119	0.00296649	0.0364704	UST	uronyl 2-sulfotransferase [Source:HGNC Symbol;Acc:HGNC:17223]	protein_coding	6	148747328	149076990	1
ENSG00000081923	1431.07	-0.315283	0.0782357	-4.02992	5.57962e-05	0.00145353	ATP8B1	ATPase phospholipid transporting 8B1 [Source:HGNC Symbol;Acc:HGNC:3706]	protein_coding	18	57646426	57803101	-1
ENSG00000118363	2696.81	-0.314346	0.0973904	-3.22769	0.00124794	0.0186464	SPCS2	signal peptidase complex subunit 2 [Source:HGNC Symbol;Acc:HGNC:28962]	protein_coding	11	74949247	74979031	1
ENSG00000134278	497.786	-0.313978	0.101639	-3.08914	0.00200737	0.0269827	SPIRE1	spire type actin nucleation factor 1 [Source:HGNC Symbol;Acc:HGNC:30622]	protein_coding	18	12446512	12658134	-1
ENSG00000158201	466.987	-0.313378	0.100656	-3.11335	0.00184977	0.0253837	ABHD3	abhydrolase domain containing 3 [Source:HGNC Symbol;Acc:HGNC:18718]	protein_coding	18	21650897	21704805	-1
ENSG00000108370	331.445	-0.31306	0.0943472	-3.31817	0.000906097	0.014387	RGS9	regulator of G protein signaling 9 [Source:HGNC Symbol;Acc:HGNC:10004]	protein_coding	17	65100812	65227703	1
ENSG00000169241	1603.99	-0.311417	0.0854524	-3.64433	0.000268087	0.0052821	SLC50A1	solute carrier family 50 member 1 [Source:HGNC Symbol;Acc:HGNC:30657]	protein_coding	1	155135344	155138857	1
ENSG00000133477	1176.89	-0.311034	0.0988927	-3.14517	0.0016599	0.0232951	FAM83F	family with sequence similarity 83 member F [Source:HGNC Symbol;Acc:HGNC:25148]	protein_coding	22	39994949	40043529	1
ENSG00000168701	742.071	-0.310752	0.0725791	-4.28156	1.85587e-05	0.000576305	TMEM208	transmembrane protein 208 [Source:HGNC Symbol;Acc:HGNC:25015]	protein_coding	16	67227103	67229278	1
ENSG00000118263	757.366	-0.310483	0.0978442	-3.17323	0.00150751	0.0216328	KLF7	Kruppel like factor 7 [Source:HGNC Symbol;Acc:HGNC:6350]	protein_coding	2	207074137	207167267	-1
ENSG00000087053	2142.23	-0.310267	0.0836271	-3.71013	0.000207153	0.00428248	MTMR2	myotubularin related protein 2 [Source:HGNC Symbol;Acc:HGNC:7450]	protein_coding	11	95832882	95925315	-1
ENSG00000123131	2348.7	-0.309262	0.0808252	-3.82631	0.000130077	0.00291847	PRDX4	peroxiredoxin 4 [Source:HGNC Symbol;Acc:HGNC:17169]	protein_coding	X	23664262	23686399	1
ENSG00000173193	327.275	-0.309034	0.10584	-2.91981	0.0035025	0.0412827	PARP14	poly(ADP-ribose) polymerase family member 14 [Source:HGNC Symbol;Acc:HGNC:29232]	protein_coding	3	122680618	122730840	1
ENSG00000171612	963.088	-0.307814	0.0765186	-4.02274	5.75254e-05	0.0014857	SLC25A33	solute carrier family 25 member 33 [Source:HGNC Symbol;Acc:HGNC:29681]	protein_coding	1	9539482	9585179	1
ENSG00000164300	1951.42	-0.307758	0.104288	-2.95105	0.003167	0.0381547	SERINC5	serine incorporator 5 [Source:HGNC Symbol;Acc:HGNC:18825]	protein_coding	5	80111651	80256079	-1
ENSG00000185043	1613.53	-0.307633	0.0832539	-3.69512	0.000219786	0.00448163	CIB1	calcium and integrin binding 1 [Source:HGNC Symbol;Acc:HGNC:16920]	protein_coding	15	90229975	90234047	-1
ENSG00000196937	2339.81	-0.306536	0.0838712	-3.65485	0.000257335	0.00510856	FAM3C	family with sequence similarity 3 member C [Source:HGNC Symbol;Acc:HGNC:18664]	protein_coding	7	121348851	121396364	-1
ENSG00000218283	562.969	-0.305347	0.0933918	-3.26953	0.00107728	0.0164232	MORF4L1P1	mortality factor 4 like 1 pseudogene 1 [Source:HGNC Symbol;Acc:HGNC:20400]	processed_pseudogene	1	220253570	220254536	1
ENSG00000023572	365.37	-0.304313	0.0860863	-3.53498	0.000407807	0.00748761	GLRX2	glutaredoxin 2 [Source:HGNC Symbol;Acc:HGNC:16065]	protein_coding	1	193090866	193106114	-1
ENSG00000133104	845.53	-0.303506	0.0993071	-3.05623	0.00224136	0.0293217	SPART	spartin [Source:HGNC Symbol;Acc:HGNC:18514]	protein_coding	13	36301638	36370180	-1
ENSG00000178234	1518.35	-0.303355	0.0679683	-4.46319	8.07497e-06	0.000284355	GALNT11	polypeptide N-acetylgalactosaminyltransferase 11 [Source:HGNC Symbol;Acc:HGNC:19875]	protein_coding	7	152025674	152122347	1
ENSG00000148335	481.107	-0.302199	0.100523	-3.00627	0.00264474	0.0333071	NTMT1	N-terminal Xaa-Pro-Lys N-methyltransferase 1 [Source:HGNC Symbol;Acc:HGNC:23373]	protein_coding	9	129608884	129636131	1
ENSG00000133131	1030.92	-0.3015	0.101418	-2.97286	0.00295042	0.0362941	MORC4	MORC family CW-type zinc finger 4 [Source:HGNC Symbol;Acc:HGNC:23485]	protein_coding	X	106813871	107000244	-1
ENSG00000166347	2530.97	-0.301396	0.0995841	-3.02654	0.00247368	0.0316327	CYB5A	cytochrome b5 type A [Source:HGNC Symbol;Acc:HGNC:2570]	protein_coding	18	74250847	74292016	-1
ENSG00000179010	6763.79	-0.301373	0.0982732	-3.06668	0.0021645	0.0284757	MRFAP1	Morf4 family associated protein 1 [Source:HGNC Symbol;Acc:HGNC:24549]	protein_coding	4	6640091	6642745	1
ENSG00000138069	5119.62	-0.301287	0.0602282	-5.00242	5.66144e-07	2.87622e-05	RAB1A	RAB1A, member RAS oncogene family [Source:HGNC Symbol;Acc:HGNC:9758]	protein_coding	2	65070701	65130106	-1
ENSG00000171148	1907.2	-0.300311	0.0994136	-3.02083	0.00252085	0.0321297	TADA3	transcriptional adaptor 3 [Source:HGNC Symbol;Acc:HGNC:19422]	protein_coding	3	9779860	9793011	-1
ENSG00000137710	2847.68	-0.299956	0.0847958	-3.53739	0.00040411	0.00743471	RDX	radixin [Source:HGNC Symbol;Acc:HGNC:9944]	protein_coding	11	109864295	110296722	-1
ENSG00000051620	2946.85	-0.299789	0.0885011	-3.38741	0.000705559	0.0117442	HEBP2	heme binding protein 2 [Source:HGNC Symbol;Acc:HGNC:15716]	protein_coding	6	138403531	138422197	1
ENSG00000120519	863.98	-0.299483	0.101532	-2.94964	0.00318144	0.0383066	SLC10A7	solute carrier family 10 member 7 [Source:HGNC Symbol;Acc:HGNC:23088]	protein_coding	4	146253975	146521964	-1
ENSG00000103227	287.652	-0.2982	0.102348	-2.91358	0.00357307	0.0418944	LMF1	lipase maturation factor 1 [Source:HGNC Symbol;Acc:HGNC:14154]	protein_coding	16	853634	981318	-1
ENSG00000148672	3619.6	-0.298061	0.0953337	-3.12651	0.00176897	0.0244826	GLUD1	glutamate dehydrogenase 1 [Source:HGNC Symbol;Acc:HGNC:4335]	protein_coding	10	87050486	87094866	-1
ENSG00000114745	1560.24	-0.29799	0.0567329	-5.25252	1.50036e-07	8.93541e-06	GORASP1	golgi reassembly stacking protein 1 [Source:HGNC Symbol;Acc:HGNC:16769]	protein_coding	3	39096659	39108363	-1
ENSG00000117479	977.702	-0.296698	0.096373	-3.07864	0.00207947	0.0276913	SLC19A2	solute carrier family 19 member 2 [Source:HGNC Symbol;Acc:HGNC:10938]	protein_coding	1	169463909	169486003	-1
ENSG00000171307	590.227	-0.295139	0.0889512	-3.31799	0.000906684	0.014387	ZDHHC16	zinc finger DHHC-type containing 16 [Source:HGNC Symbol;Acc:HGNC:20714]	protein_coding	10	97446131	97457370	1
ENSG00000110435	945.503	-0.292819	0.0775222	-3.77723	0.000158585	0.00345485	PDHX	pyruvate dehydrogenase complex component X [Source:HGNC Symbol;Acc:HGNC:21350]	protein_coding	11	34915829	35020591	1
ENSG00000128829	2166.21	-0.292786	0.0859838	-3.40513	0.000661316	0.0111223	EIF2AK4	eukaryotic translation initiation factor 2 alpha kinase 4 [Source:HGNC Symbol;Acc:HGNC:19687]	protein_coding	15	39934146	40035591	1
ENSG00000106638	1427.66	-0.291642	0.10158	-2.87106	0.00409095	0.0462387	TBL2	transducin beta like 2 [Source:HGNC Symbol;Acc:HGNC:11586]	protein_coding	7	73568932	73578791	-1
ENSG00000110536	565.246	-0.291449	0.0832091	-3.50261	0.000460726	0.00827849	PTPMT1	protein tyrosine phosphatase, mitochondrial 1 [Source:HGNC Symbol;Acc:HGNC:26965]	protein_coding	11	47565430	47573461	1
ENSG00000133398	625.925	-0.29047	0.0742361	-3.91279	9.12353e-05	0.00216728	MED10	mediator complex subunit 10 [Source:HGNC Symbol;Acc:HGNC:28760]	protein_coding	5	6371881	6378594	-1
ENSG00000137842	496.353	-0.289648	0.095405	-3.03599	0.00239749	0.0308838	TMEM62	transmembrane protein 62 [Source:HGNC Symbol;Acc:HGNC:26269]	protein_coding	15	43123279	43185146	1
ENSG00000133872	4988.57	-0.288522	0.0895111	-3.22331	0.00126717	0.0188607	SARAF	store-operated calcium entry associated regulatory factor [Source:HGNC Symbol;Acc:HGNC:28789]	protein_coding	8	30063012	30083208	-1
ENSG00000085733	2524.54	-0.287657	0.09904	-2.90445	0.00367895	0.0428491	CTTN	cortactin [Source:HGNC Symbol;Acc:HGNC:3338]	protein_coding	11	70398404	70436584	1
ENSG00000137996	2040.26	-0.287366	0.0619593	-4.63798	3.51832e-06	0.000137739	RTCA	RNA 3'-terminal phosphate cyclase [Source:HGNC Symbol;Acc:HGNC:17981]	protein_coding	1	100266207	100292769	1
ENSG00000137312	2486.04	-0.28729	0.0990624	-2.9001	0.0037305	0.0432746	FLOT1	flotillin 1 [Source:HGNC Symbol;Acc:HGNC:3757]	protein_coding	6	30727709	30742733	-1
ENSG00000169826	842.695	-0.28681	0.0794514	-3.60988	0.000306342	0.00595215	CSGALNACT2	chondroitin sulfate N-acetylgalactosaminyltransferase 2 [Source:HGNC Symbol;Acc:HGNC:24292]	protein_coding	10	43138486	43185308	1
ENSG00000128487	998.453	-0.286296	0.0945559	-3.02779	0.00246347	0.0315789	SPECC1	sperm antigen with calponin homology and coiled-coil domains 1 [Source:HGNC Symbol;Acc:HGNC:30615]	protein_coding	17	20009344	20319026	1
ENSG00000128581	1211.14	-0.285185	0.0940021	-3.03381	0.00241486	0.0310695	IFT22	intraflagellar transport 22 [Source:HGNC Symbol;Acc:HGNC:21895]	protein_coding	7	101313367	101321823	-1
ENSG00000175063	1686.06	-0.28459	0.0979187	-2.9064	0.00365619	0.0426076	UBE2C	ubiquitin conjugating enzyme E2 C [Source:HGNC Symbol;Acc:HGNC:15937]	protein_coding	20	45812576	45816957	1
ENSG00000184992	1276.44	-0.284282	0.0845228	-3.36337	0.000769969	0.0125676	BRI3BP	BRI3 binding protein [Source:HGNC Symbol;Acc:HGNC:14251]	protein_coding	12	124993700	125031231	1
ENSG00000181817	829.574	-0.284258	0.0850475	-3.34234	0.000830755	0.0133934	LSM10	LSM10, U7 small nuclear RNA associated [Source:HGNC Symbol;Acc:HGNC:17562]	protein_coding	1	36391238	36397892	-1
ENSG00000168496	1571.54	-0.283441	0.0971951	-2.91621	0.00354315	0.0416365	FEN1	flap structure-specific endonuclease 1 [Source:HGNC Symbol;Acc:HGNC:3650]	protein_coding	11	61792637	61797244	1
ENSG00000154222	1281.08	-0.282738	0.0918124	-3.07952	0.00207336	0.0276578	CC2D1B	coiled-coil and C2 domain containing 1B [Source:HGNC Symbol;Acc:HGNC:29386]	protein_coding	1	52345723	52366193	-1
ENSG00000167460	5753.46	-0.282231	0.0980039	-2.87979	0.00397941	0.0453437	TPM4	tropomyosin 4 [Source:HGNC Symbol;Acc:HGNC:12013]	protein_coding	19	16067021	16103005	1
ENSG00000177383	1507.32	-0.281822	0.0950967	-2.96354	0.00304126	0.0370646	MAGEF1	MAGE family member F1 [Source:HGNC Symbol;Acc:HGNC:29639]	protein_coding	3	184710367	184712002	-1
ENSG00000162695	2684.87	-0.280766	0.0950314	-2.95445	0.00313225	0.0378662	SLC30A7	solute carrier family 30 member 7 [Source:HGNC Symbol;Acc:HGNC:19306]	protein_coding	1	100896076	100981753	1
ENSG00000205189	2609.85	-0.280345	0.0948466	-2.95578	0.00311882	0.037769	ZBTB10	zinc finger and BTB domain containing 10 [Source:HGNC Symbol;Acc:HGNC:30953]	protein_coding	8	80485619	80526265	1
ENSG00000092531	1498.43	-0.279647	0.0644196	-4.34102	1.41823e-05	0.000459405	SNAP23	synaptosome associated protein 23 [Source:HGNC Symbol;Acc:HGNC:11131]	protein_coding	15	42491233	42545356	1
ENSG00000131871	965.796	-0.279518	0.0893404	-3.12868	0.00175592	0.0243576	SELENOS	selenoprotein S [Source:HGNC Symbol;Acc:HGNC:30396]	protein_coding	15	101270817	101277500	-1
ENSG00000167747	7616.74	-0.279002	0.0673927	-4.13995	3.47384e-05	0.000982916	C19orf48	chromosome 19 open reading frame 48 [Source:HGNC Symbol;Acc:HGNC:29667]	protein_coding	19	50797704	50804929	-1
ENSG00000164111	6781.24	-0.276417	0.0850346	-3.25065	0.00115143	0.0174023	ANXA5	annexin A5 [Source:HGNC Symbol;Acc:HGNC:543]	protein_coding	4	121667955	121697113	-1
ENSG00000156853	630.704	-0.276129	0.0890378	-3.10126	0.00192698	0.0261192	ZNF689	zinc finger protein 689 [Source:HGNC Symbol;Acc:HGNC:25173]	protein_coding	16	30602558	30624012	-1
ENSG00000066322	2437.04	-0.27592	0.0732907	-3.76473	0.00016673	0.00359872	ELOVL1	ELOVL fatty acid elongase 1 [Source:HGNC Symbol;Acc:HGNC:14418]	protein_coding	1	43363397	43368074	-1
ENSG00000170348	11975	-0.274314	0.0761484	-3.60236	0.000315343	0.00608206	TMED10	transmembrane p24 trafficking protein 10 [Source:HGNC Symbol;Acc:HGNC:16998]	protein_coding	14	75131470	75176631	-1
ENSG00000116514	296.646	-0.273775	0.0889057	-3.07939	0.00207424	0.0276578	RNF19B	ring finger protein 19B [Source:HGNC Symbol;Acc:HGNC:26886]	protein_coding	1	32936445	32964685	-1
ENSG00000179918	3366.8	-0.273561	0.087618	-3.1222	0.00179502	0.0247779	SEPHS2	selenophosphate synthetase 2 [Source:HGNC Symbol;Acc:HGNC:19686]	protein_coding	16	30443631	30446181	-1
ENSG00000073921	3275.02	-0.271674	0.0582784	-4.66166	3.13676e-06	0.000125131	PICALM	phosphatidylinositol binding clathrin assembly protein [Source:HGNC Symbol;Acc:HGNC:15514]	protein_coding	11	85957684	86069882	-1
ENSG00000157800	1767.13	-0.271373	0.0810149	-3.34966	0.000809094	0.0130843	SLC37A3	solute carrier family 37 member 3 [Source:HGNC Symbol;Acc:HGNC:20651]	protein_coding	7	140293693	140404433	-1
ENSG00000134318	1542.54	-0.271359	0.0770135	-3.52353	0.000425846	0.00775785	ROCK2	Rho associated coiled-coil containing protein kinase 2 [Source:HGNC Symbol;Acc:HGNC:10252]	protein_coding	2	11179761	11348330	-1
ENSG00000179029	359.202	-0.271307	0.077228	-3.51307	0.000442966	0.00801663	TMEM107	transmembrane protein 107 [Source:HGNC Symbol;Acc:HGNC:28128]	protein_coding	17	8173237	8176399	-1
ENSG00000103005	828.132	-0.27075	0.0891105	-3.03836	0.00237868	0.0307357	USB1	U6 snRNA biogenesis phosphodiesterase 1 [Source:HGNC Symbol;Acc:HGNC:25792]	protein_coding	16	57999546	58021618	1
ENSG00000171792	807.792	-0.27032	0.0734885	-3.6784	0.000234699	0.00473975	RHNO1	RAD9-HUS1-RAD1 interacting nuclear orphan 1 [Source:HGNC Symbol;Acc:HGNC:28206]	protein_coding	12	2876258	2889523	1
ENSG00000134153	1250.88	-0.270177	0.0911616	-2.96371	0.00303952	0.0370646	EMC7	ER membrane protein complex subunit 7 [Source:HGNC Symbol;Acc:HGNC:24301]	protein_coding	15	34084017	34101948	-1
ENSG00000115977	1167.7	-0.269707	0.0794438	-3.39493	0.000686449	0.0114898	AAK1	AP2 associated kinase 1 [Source:HGNC Symbol;Acc:HGNC:19679]	protein_coding	2	69457997	69674349	-1
ENSG00000116898	2282.76	-0.269238	0.0720539	-3.73662	0.000186507	0.0039288	MRPS15	mitochondrial ribosomal protein S15 [Source:HGNC Symbol;Acc:HGNC:14504]	protein_coding	1	36455718	36464437	-1
ENSG00000159479	1768.66	-0.26843	0.0858514	-3.12668	0.00176794	0.0244826	MED8	mediator complex subunit 8 [Source:HGNC Symbol;Acc:HGNC:19971]	protein_coding	1	43383917	43389808	-1
ENSG00000157916	2572.35	-0.267623	0.0639004	-4.18812	2.81275e-05	0.000828184	RER1	retention in endoplasmic reticulum sorting receptor 1 [Source:HGNC Symbol;Acc:HGNC:30309]	protein_coding	1	2391775	2405444	1
ENSG00000148835	260.745	-0.267161	0.0938751	-2.84592	0.00442827	0.0490719	TAF5	TATA-box binding protein associated factor 5 [Source:HGNC Symbol;Acc:HGNC:11539]	protein_coding	10	103367967	103389065	1
ENSG00000135047	1135.99	-0.267134	0.0937788	-2.84855	0.00439188	0.0488263	CTSL	cathepsin L [Source:HGNC Symbol;Acc:HGNC:2537]	protein_coding	9	87725519	87731393	1
ENSG00000119899	520.271	-0.266618	0.0925412	-2.88107	0.00396324	0.0452576	SLC17A5	solute carrier family 17 member 5 [Source:HGNC Symbol;Acc:HGNC:10933]	protein_coding	6	73593379	73654155	-1
ENSG00000182827	3792	-0.265853	0.0723984	-3.67209	0.000240579	0.00483527	ACBD3	acyl-CoA binding domain containing 3 [Source:HGNC Symbol;Acc:HGNC:15453]	protein_coding	1	226144679	226186730	-1
ENSG00000171848	3791.99	-0.265404	0.0873583	-3.03811	0.00238071	0.030743	RRM2	ribonucleotide reductase regulatory subunit M2 [Source:HGNC Symbol;Acc:HGNC:10452]	protein_coding	2	10120698	10131419	1
ENSG00000213523	763.582	-0.2654	0.0751135	-3.53332	0.000410368	0.00752151	SRA1	steroid receptor RNA activator 1 [Source:HGNC Symbol;Acc:HGNC:11281]	protein_coding	5	140537340	140558252	-1
ENSG00000117410	4955.96	-0.264658	0.0770711	-3.43395	0.000594852	0.0102337	ATP6V0B	ATPase H+ transporting V0 subunit b [Source:HGNC Symbol;Acc:HGNC:861]	protein_coding	1	43974487	43978295	1
ENSG00000205808	754.351	-0.263979	0.0906439	-2.91227	0.00358816	0.0420088	PLPP6	phospholipid phosphatase 6 [Source:HGNC Symbol;Acc:HGNC:23682]	protein_coding	9	4662315	4665258	1
ENSG00000174021	1600.84	-0.262225	0.079555	-3.29615	0.000980189	0.0153208	GNG5	G protein subunit gamma 5 [Source:HGNC Symbol;Acc:HGNC:4408]	protein_coding	1	84498325	84506565	-1
ENSG00000166734	3828.69	-0.259556	0.0831735	-3.12066	0.00180445	0.024859	CASC4	cancer susceptibility 4 [Source:HGNC Symbol;Acc:HGNC:24892]	protein_coding	15	44288729	44415758	1
ENSG00000166557	3349.24	-0.259491	0.0649566	-3.99484	6.47382e-05	0.00163583	TMED3	transmembrane p24 trafficking protein 3 [Source:HGNC Symbol;Acc:HGNC:28889]	protein_coding	15	79311062	79427432	1
ENSG00000143164	5762.92	-0.259321	0.0806717	-3.21452	0.00130664	0.0193039	DCAF6	DDB1 and CUL4 associated factor 6 [Source:HGNC Symbol;Acc:HGNC:30002]	protein_coding	1	167935783	168075843	1
ENSG00000165494	2494.7	-0.259284	0.078099	-3.31994	0.000900359	0.0143179	PCF11	PCF11 cleavage and polyadenylation factor subunit [Source:HGNC Symbol;Acc:HGNC:30097]	protein_coding	11	83156988	83187451	1
ENSG00000102316	4059.2	-0.259095	0.077226	-3.35502	0.000793582	0.0129129	MAGED2	MAGE family member D2 [Source:HGNC Symbol;Acc:HGNC:16353]	protein_coding	X	54807599	54816012	1
ENSG00000137269	756.703	-0.258068	0.0643787	-4.0086	6.1079e-05	0.00155833	LRRC1	leucine rich repeat containing 1 [Source:HGNC Symbol;Acc:HGNC:14307]	protein_coding	6	53794497	53924121	1
ENSG00000141504	941.039	-0.256472	0.0821683	-3.1213	0.00180054	0.0248215	SAT2	spermidine/spermine N1-acetyltransferase family member 2 [Source:HGNC Symbol;Acc:HGNC:23160]	protein_coding	17	7626234	7627876	-1
ENSG00000130921	920.614	-0.256315	0.0859575	-2.98188	0.0028648	0.0355638	C12orf65	chromosome 12 open reading frame 65 [Source:HGNC Symbol;Acc:HGNC:26784]	protein_coding	12	123232916	123257959	1
ENSG00000103415	915.609	-0.256074	0.0791435	-3.23556	0.00121403	0.0182434	HMOX2	heme oxygenase 2 [Source:HGNC Symbol;Acc:HGNC:5014]	protein_coding	16	4474690	4510347	1
ENSG00000143545	4277.37	-0.25582	0.0860454	-2.97309	0.00294822	0.0362941	RAB13	RAB13, member RAS oncogene family [Source:HGNC Symbol;Acc:HGNC:9762]	protein_coding	1	153981617	153986358	-1
ENSG00000213300	432.402	-0.255515	0.0888623	-2.8754	0.00403511	0.0457999	HNRNPA3P6	heterogeneous nuclear ribonucleoprotein A3 pseudogene 6 [Source:HGNC Symbol;Acc:HGNC:48495]	processed_pseudogene	3	75214631	75215636	1
ENSG00000175634	954.376	-0.254589	0.0738456	-3.44758	0.000565625	0.00984366	RPS6KB2	ribosomal protein S6 kinase B2 [Source:HGNC Symbol;Acc:HGNC:10437]	protein_coding	11	67428460	67435408	1
ENSG00000141664	614.626	-0.254067	0.0852061	-2.98179	0.00286568	0.0355638	ZCCHC2	zinc finger CCHC-type containing 2 [Source:HGNC Symbol;Acc:HGNC:22916]	protein_coding	18	62523007	62587709	1
ENSG00000115183	2099.74	-0.253791	0.0759619	-3.34103	0.000834674	0.0134265	TANC1	tetratricopeptide repeat, ankyrin repeat and coiled-coil containing 1 [Source:HGNC Symbol;Acc:HGNC:29364]	protein_coding	2	158968671	159232659	1
ENSG00000135775	1193.47	-0.253585	0.0858087	-2.95523	0.00312435	0.0377924	COG2	component of oligomeric golgi complex 2 [Source:HGNC Symbol;Acc:HGNC:6546]	protein_coding	1	230642489	230693982	1
ENSG00000065135	5740.35	-0.252133	0.0830118	-3.03732	0.00238693	0.0307667	GNAI3	G protein subunit alpha i3 [Source:HGNC Symbol;Acc:HGNC:4387]	protein_coding	1	109548611	109618321	1
ENSG00000143543	4099.59	-0.251309	0.0685297	-3.66715	0.000245266	0.00491069	JTB	jumping translocation breakpoint [Source:HGNC Symbol;Acc:HGNC:6201]	protein_coding	1	153974269	153977688	-1
ENSG00000198715	1034.54	-0.250659	0.0698686	-3.58758	0.000333768	0.00636733	GLMP	glycosylated lysosomal membrane protein [Source:HGNC Symbol;Acc:HGNC:29436]	protein_coding	1	156290089	156295689	-1
ENSG00000106636	3433.55	-0.250421	0.0683135	-3.66575	0.00024661	0.0049329	YKT6	YKT6 v-SNARE homolog [Source:HGNC Symbol;Acc:HGNC:16959]	protein_coding	7	44200968	44214294	1
ENSG00000108588	5287.53	-0.25004	0.0789615	-3.16661	0.00154229	0.021982	CCDC47	coiled-coil domain containing 47 [Source:HGNC Symbol;Acc:HGNC:24856]	protein_coding	17	63745250	63776351	-1
ENSG00000058600	1505.64	-0.249103	0.0795052	-3.13316	0.00172934	0.0240928	POLR3E	RNA polymerase III subunit E [Source:HGNC Symbol;Acc:HGNC:30347]	protein_coding	16	22297375	22335103	1
ENSG00000185651	2731.44	-0.248534	0.0667742	-3.72201	0.000197645	0.00413032	UBE2L3	ubiquitin conjugating enzyme E2 L3 [Source:HGNC Symbol;Acc:HGNC:12488]	protein_coding	22	21549447	21624034	1
ENSG00000100804	5018.53	-0.247503	0.0525727	-4.70783	2.50365e-06	0.000102263	PSMB5	proteasome subunit beta 5 [Source:HGNC Symbol;Acc:HGNC:9542]	protein_coding	14	23016543	23035230	-1
ENSG00000166471	1407.92	-0.247295	0.0797393	-3.10129	0.00192681	0.0261192	TMEM41B	transmembrane protein 41B [Source:HGNC Symbol;Acc:HGNC:28948]	protein_coding	11	9280654	9314780	-1
ENSG00000164466	1753.53	-0.246194	0.0730419	-3.37059	0.000750074	0.0123002	SFXN1	sideroflexin 1 [Source:HGNC Symbol;Acc:HGNC:16085]	protein_coding	5	175477062	175529742	1
ENSG00000079332	4180.85	-0.245197	0.0806671	-3.03961	0.00236885	0.0306652	SAR1A	secretion associated Ras related GTPase 1A [Source:HGNC Symbol;Acc:HGNC:10534]	protein_coding	10	70147289	70170523	-1
ENSG00000131876	1275.65	-0.24477	0.0731093	-3.34801	0.000813949	0.0131527	SNRPA1	small nuclear ribonucleoprotein polypeptide A' [Source:HGNC Symbol;Acc:HGNC:11152]	protein_coding	15	101281510	101295282	-1
ENSG00000114904	1337.91	-0.242507	0.0536062	-4.52386	6.07208e-06	0.000221621	NEK4	NIMA related kinase 4 [Source:HGNC Symbol;Acc:HGNC:11399]	protein_coding	3	52708449	52770949	-1
ENSG00000163626	998.107	-0.239623	0.0757732	-3.16238	0.00156488	0.0222587	COX18	COX18, cytochrome c oxidase assembly factor [Source:HGNC Symbol;Acc:HGNC:26801]	protein_coding	4	73052362	73069755	-1
ENSG00000204356	1304.38	-0.2384	0.0805845	-2.95839	0.00309248	0.0375581	NELFE	negative elongation factor complex member E [Source:HGNC Symbol;Acc:HGNC:13974]	protein_coding	6	31952087	31959110	-1
ENSG00000084623	4647.03	-0.23832	0.0745879	-3.19515	0.00139757	0.0203752	EIF3I	eukaryotic translation initiation factor 3 subunit I [Source:HGNC Symbol;Acc:HGNC:3272]	protein_coding	1	32221928	32231604	1
ENSG00000183576	1550.01	-0.2378	0.0774258	-3.07132	0.00213111	0.028195	SETD3	SET domain containing 3 [Source:HGNC Symbol;Acc:HGNC:20493]	protein_coding	14	99397746	99480889	-1
ENSG00000119718	882.849	-0.235944	0.076903	-3.06807	0.00215446	0.0284201	EIF2B2	eukaryotic translation initiation factor 2B subunit beta [Source:HGNC Symbol;Acc:HGNC:3258]	protein_coding	14	75002911	75012366	1
ENSG00000170871	1344.67	-0.235641	0.0805239	-2.92635	0.00342963	0.0406316	KIAA0232	KIAA0232 [Source:HGNC Symbol;Acc:HGNC:28992]	protein_coding	4	6781375	6884170	1
ENSG00000105176	2685.94	-0.233695	0.0800853	-2.91807	0.00352205	0.0414581	URI1	URI1, prefoldin like chaperone [Source:HGNC Symbol;Acc:HGNC:13236]	protein_coding	19	29923644	30016608	1
ENSG00000102401	1346.5	-0.231128	0.0749105	-3.08539	0.00203288	0.0272039	ARMCX3	armadillo repeat containing, X-linked 3 [Source:HGNC Symbol;Acc:HGNC:24065]	protein_coding	X	101622797	101627843	1
ENSG00000168769	2860.35	-0.23005	0.0725676	-3.17015	0.00152361	0.0218045	TET2	tet methylcytosine dioxygenase 2 [Source:HGNC Symbol;Acc:HGNC:25941]	protein_coding	4	105145875	105279816	1
ENSG00000131236	5053.82	-0.229674	0.0561408	-4.09103	4.29456e-05	0.00118019	CAP1	cyclase associated actin cytoskeleton regulatory protein 1 [Source:HGNC Symbol;Acc:HGNC:20040]	protein_coding	1	40040233	40072649	1
ENSG00000178307	694.529	-0.229066	0.0761079	-3.00975	0.00261464	0.0329739	TMEM11	transmembrane protein 11 [Source:HGNC Symbol;Acc:HGNC:16823]	protein_coding	17	21197280	21214624	-1
ENSG00000161267	794.386	-0.228256	0.0791824	-2.88267	0.00394326	0.0450784	BDH1	3-hydroxybutyrate dehydrogenase 1 [Source:HGNC Symbol;Acc:HGNC:1027]	protein_coding	3	197509783	197573323	-1
ENSG00000100612	3645.38	-0.226243	0.0671724	-3.3681	0.000756884	0.0123829	DHRS7	dehydrogenase/reductase 7 [Source:HGNC Symbol;Acc:HGNC:21524]	protein_coding	14	60144120	60169856	-1
ENSG00000108039	1653.34	-0.22585	0.0720432	-3.13493	0.00171898	0.0239643	XPNPEP1	X-prolyl aminopeptidase 1 [Source:HGNC Symbol;Acc:HGNC:12822]	protein_coding	10	109864766	109923553	-1
ENSG00000104689	494.71	-0.224702	0.0706096	-3.18231	0.00146104	0.0211248	TNFRSF10A	TNF receptor superfamily member 10a [Source:HGNC Symbol;Acc:HGNC:11904]	protein_coding	8	23190452	23225126	-1
ENSG00000205765	1433.69	-0.224594	0.0777505	-2.88865	0.00386893	0.0443977	C5orf51	chromosome 5 open reading frame 51 [Source:HGNC Symbol;Acc:HGNC:27750]	protein_coding	5	41904188	41921636	1
ENSG00000213585	3387.18	-0.218878	0.074566	-2.93535	0.00333167	0.0396836	VDAC1	voltage dependent anion channel 1 [Source:HGNC Symbol;Acc:HGNC:12669]	protein_coding	5	133971915	134005133	-1
ENSG00000123684	2942.77	-0.216206	0.0750526	-2.88073	0.00396752	0.0452819	LPGAT1	lysophosphatidylglycerol acyltransferase 1 [Source:HGNC Symbol;Acc:HGNC:28985]	protein_coding	1	211743457	211830772	-1
ENSG00000143621	11321.2	-0.213441	0.0712598	-2.99525	0.00274221	0.034254	ILF2	interleukin enhancer binding factor 2 [Source:HGNC Symbol;Acc:HGNC:6037]	protein_coding	1	153661788	153671048	-1
ENSG00000142166	1572.69	-0.212189	0.0644843	-3.29055	0.000999914	0.0155485	IFNAR1	interferon alpha and beta receptor subunit 1 [Source:HGNC Symbol;Acc:HGNC:5432]	protein_coding	21	33324477	33359862	1
ENSG00000117280	894.332	-0.212095	0.0725605	-2.92301	0.00346664	0.0409204	RAB29	RAB29, member RAS oncogene family [Source:HGNC Symbol;Acc:HGNC:9789]	protein_coding	1	205767986	205775460	-1
ENSG00000165283	2154.68	-0.211864	0.0740373	-2.86159	0.00421521	0.0472873	STOML2	stomatin like 2 [Source:HGNC Symbol;Acc:HGNC:14559]	protein_coding	9	35099776	35103195	-1
ENSG00000145740	2821.61	-0.211505	0.0626669	-3.37507	0.000737982	0.0121305	SLC30A5	solute carrier family 30 member 5 [Source:HGNC Symbol;Acc:HGNC:19089]	protein_coding	5	69093646	69131069	1
ENSG00000070010	3317.21	-0.209118	0.0582123	-3.59233	0.000327737	0.00628078	UFD1	ubiquitin recognition factor in ER associated degradation 1 [Source:HGNC Symbol;Acc:HGNC:12520]	protein_coding	22	19449910	19479215	-1
ENSG00000113282	2867.27	-0.208137	0.0649507	-3.20453	0.00135281	0.0198448	CLINT1	clathrin interactor 1 [Source:HGNC Symbol;Acc:HGNC:23186]	protein_coding	5	157785743	157859175	-1
ENSG00000204619	1259.62	-0.205462	0.0704726	-2.91549	0.00355125	0.0416851	PPP1R11	protein phosphatase 1 regulatory inhibitor subunit 11 [Source:HGNC Symbol;Acc:HGNC:9285]	protein_coding	6	30066709	30070333	1
ENSG00000170113	1274.12	-0.20358	0.0698075	-2.91631	0.00354198	0.0416365	NIPA1	non imprinted in Prader-Willi/Angelman syndrome 1 [Source:HGNC Symbol;Acc:HGNC:17043]	protein_coding	15	22773063	22829791	1
ENSG00000102054	5352.23	-0.199208	0.0675826	-2.94763	0.00320222	0.0384907	RBBP7	RB binding protein 7, chromatin remodeling factor [Source:HGNC Symbol;Acc:HGNC:9890]	protein_coding	X	16839283	16870414	-1
ENSG00000107771	947.792	-0.197557	0.0690876	-2.85952	0.00424286	0.0475721	CCSER2	coiled-coil serine rich protein 2 [Source:HGNC Symbol;Acc:HGNC:29197]	protein_coding	10	84328558	84518521	1
ENSG00000108671	3431.3	-0.194838	0.0640453	-3.0422	0.00234859	0.0304781	PSMD11	proteasome 26S subunit, non-ATPase 11 [Source:HGNC Symbol;Acc:HGNC:9556]	protein_coding	17	32444261	32483318	1
ENSG00000147044	1472.72	-0.188696	0.0571911	-3.2994	0.00096893	0.0151827	CASK	calcium/calmodulin dependent serine protein kinase [Source:HGNC Symbol;Acc:HGNC:1497]	protein_coding	X	41514934	41923645	-1
ENSG00000168818	868.295	-0.186163	0.0611433	-3.0447	0.00232912	0.030319	STX18	syntaxin 18 [Source:HGNC Symbol;Acc:HGNC:15942]	protein_coding	4	4415742	4542346	-1
ENSG00000169895	1631.5	-0.178875	0.0618115	-2.89388	0.00380515	0.0439638	SYAP1	synapse associated protein 1 [Source:HGNC Symbol;Acc:HGNC:16273]	protein_coding	X	16719632	16765336	1
ENSG00000159377	7903.83	-0.178837	0.0528584	-3.38332	0.000716154	0.0118736	PSMB4	proteasome subunit beta 4 [Source:HGNC Symbol;Acc:HGNC:9541]	protein_coding	1	151399534	151401944	1

## Sheet: Sign_upregulated_genes_Enza
gene	baseMean	log2FoldChange	lfcSE	stat	pvalue	padj	external_gene_name	description	gene_biotype	chromosome_name	start_position	end_position	strand
ENSG00000258541	5.90519	5.00567	1.00306	4.99042	6.02489e-07	3.01575e-05	OR4K4P	olfactory receptor family 4 subfamily K member 4 pseudogene [Source:HGNC Symbol;Acc:HGNC:14744]	unprocessed_pseudogene	14	19905917	19906600	1
ENSG00000120149	3.64727	4.9117	1.03508	4.74524	2.08255e-06	8.72138e-05	MSX2	msh homeobox 2 [Source:HGNC Symbol;Acc:HGNC:7392]	protein_coding	5	174724533	174730893	1
ENSG00000118946	1666.71	4.70832	0.266554	17.6637	7.98635e-70	1.67897e-65	PCDH17	protocadherin 17 [Source:HGNC Symbol;Acc:HGNC:14267]	protein_coding	13	57631810	57729311	1
ENSG00000115461	2259.61	4.68484	0.331844	14.1176	2.95926e-45	2.07375e-41	IGFBP5	insulin like growth factor binding protein 5 [Source:HGNC Symbol;Acc:HGNC:5474]	protein_coding	2	216672105	216695525	-1
ENSG00000278484	2.82105	4.51231	1.04561	4.31548	1.59253e-05	0.000504214	AC010998.3		lincRNA	10	120984966	120985596	-1
ENSG00000188076	4.74553	4.07944	1.00069	4.07663	4.5694e-05	0.00123474	SCGB1C1	secretoglobin family 1C member 1 [Source:HGNC Symbol;Acc:HGNC:18394]	protein_coding	11	193080	194573	1
ENSG00000237359	3.70026	3.69984	1.01884	3.63141	0.000281874	0.00552268	AL354977.2		lincRNA	9	3647335	3648338	1
ENSG00000259016	2.19646	3.53748	1.12673	3.1396	0.00169181	0.0236797	AL391156.1		processed_pseudogene	14	19908096	19908649	-1
ENSG00000041982	2912.54	3.50473	0.209191	16.7538	5.31576e-63	5.58766e-59	TNC	tenascin C [Source:HGNC Symbol;Acc:HGNC:5318]	protein_coding	9	115019578	115118257	-1
ENSG00000155011	7.88372	3.46445	0.82679	4.19024	2.7866e-05	0.000821636	DKK2	dickkopf WNT signaling pathway inhibitor 2 [Source:HGNC Symbol;Acc:HGNC:2892]	protein_coding	4	106921802	107283806	-1
ENSG00000132554	16.3193	3.44273	0.548941	6.27158	3.57399e-10	4.03122e-08	RGS22	regulator of G protein signaling 22 [Source:HGNC Symbol;Acc:HGNC:24499]	protein_coding	8	99960936	100131268	-1
ENSG00000238131	2.93292	3.36639	1.05078	3.2037	0.00135675	0.0198766	AC073521.1		lincRNA	7	53926676	53947744	-1
ENSG00000158258	30.6054	3.35938	0.583043	5.76181	8.32187e-09	6.70309e-07	CLSTN2	calsyntenin 2 [Source:HGNC Symbol;Acc:HGNC:17448]	protein_coding	3	139935185	140577397	1
ENSG00000180785	8.10564	3.24861	0.728835	4.45727	8.30107e-06	0.000288929	OR51E1	olfactory receptor family 51 subfamily E member 1 [Source:HGNC Symbol;Acc:HGNC:15194]	protein_coding	11	4643420	4655488	1
ENSG00000102038	195.941	3.21741	0.433081	7.42911	1.09334e-13	2.49839e-11	SMARCA1	SWI/SNF related, matrix associated, actin dependent regulator of chromatin, subfamily a, member 1 [Source:HGNC Symbol;Acc:HGNC:11097]	protein_coding	X	129446501	129523500	-1
ENSG00000156298	5.15634	3.18574	0.91834	3.46902	0.000522364	0.00919737	TSPAN7	tetraspanin 7 [Source:HGNC Symbol;Acc:HGNC:11854]	protein_coding	X	38561370	38688920	1
ENSG00000265579	143.414	3.0872	0.421978	7.31601	2.5545e-13	5.31716e-11	AC023301.1		sense_intronic	18	72743756	72745961	-1
ENSG00000260585	3.46356	3.03382	0.92623	3.27545	0.00105495	0.0162005	AL359851.1		lincRNA	X	121871869	121876865	1
ENSG00000163815	42.5536	3.02547	0.460736	6.56661	5.14748e-11	6.55851e-09	CLEC3B	C-type lectin domain family 3 member B [Source:HGNC Symbol;Acc:HGNC:11891]	protein_coding	3	45001548	45036071	1
ENSG00000232104	35.9977	2.91599	0.388974	7.49663	6.54811e-14	1.54675e-11	RFX3-AS1	RFX3 antisense RNA 1 [Source:HGNC Symbol;Acc:HGNC:51197]	lincRNA	9	3526723	3691814	1
ENSG00000144681	121.939	2.91228	0.258607	11.2614	2.03473e-29	8.55521e-26	STAC	SH3 and cysteine rich domain [Source:HGNC Symbol;Acc:HGNC:11353]	protein_coding	3	36380344	36548007	1
ENSG00000169064	179.59	2.86987	0.422949	6.78539	1.15774e-11	1.69022e-09	ZBBX	zinc finger B-box domain containing [Source:HGNC Symbol;Acc:HGNC:26245]	protein_coding	3	167240287	167381346	-1
ENSG00000217896	3.91563	2.77008	0.851892	3.25168	0.00114724	0.0173514	ZNF839P1	zinc finger protein 839 pseudogene 1 [Source:HGNC Symbol;Acc:HGNC:38455]	processed_pseudogene	Y	18985175	18986398	1
ENSG00000102290	3.69393	2.71561	0.913462	2.97288	0.00295017	0.0362941	PCDH11X	protocadherin 11 X-linked [Source:HGNC Symbol;Acc:HGNC:8656]	protein_coding	X	91779261	92623230	1
ENSG00000198829	6.56795	2.70224	0.687878	3.92837	8.55226e-05	0.00205479	SUCNR1	succinate receptor 1 [Source:HGNC Symbol;Acc:HGNC:4542]	protein_coding	3	151873643	151884619	1
ENSG00000166342	449.416	2.66217	0.341034	7.80617	5.89524e-15	1.65248e-12	NETO1	neuropilin and tolloid like 1 [Source:HGNC Symbol;Acc:HGNC:13823]	protein_coding	18	72742314	72868146	-1
ENSG00000260676	4.47548	2.65043	0.770501	3.43988	0.000581967	0.0100629	LINC01541	long intergenic non-protein coding RNA 1541 [Source:HGNC Symbol;Acc:HGNC:51309]	lincRNA	18	71519962	71578956	-1
ENSG00000269889	13.3505	2.55012	0.458234	5.56512	2.61979e-08	1.87333e-06	AC078802.1		antisense	3	169769649	169772043	1
ENSG00000259342	8.9953	2.53247	0.576809	4.39049	1.13098e-05	0.000379817	AC025580.1		antisense	15	45430652	45441808	-1
ENSG00000258162	52.6119	2.52599	0.354092	7.13372	9.76955e-13	1.8338e-10	AC069228.1		antisense	12	81378042	81472954	1
ENSG00000158270	225.132	2.51485	0.234875	10.7072	9.41787e-27	2.82846e-23	COLEC12	collectin subfamily member 12 [Source:HGNC Symbol;Acc:HGNC:16016]	protein_coding	18	316740	500722	-1
ENSG00000069431	178.442	2.51278	0.229846	10.9325	8.06403e-28	2.8255e-24	ABCC9	ATP binding cassette subfamily C member 9 [Source:HGNC Symbol;Acc:HGNC:60]	protein_coding	12	21797401	21942529	-1
ENSG00000188175	45.95	2.51227	0.357314	7.03097	2.05102e-12	3.4773e-10	HEPACAM2	HEPACAM family member 2 [Source:HGNC Symbol;Acc:HGNC:27364]	protein_coding	7	93188586	93226524	-1
ENSG00000163536	88.7865	2.44042	0.389463	6.2661	3.7021e-10	4.11795e-08	SERPINI1	serpin family I member 1 [Source:HGNC Symbol;Acc:HGNC:8943]	protein_coding	3	167735243	167825568	1
ENSG00000132437	90.6801	2.42876	0.285978	8.49282	2.01685e-17	1.06e-14	DDC	dopa decarboxylase [Source:HGNC Symbol;Acc:HGNC:2719]	protein_coding	7	50458436	50565457	-1
ENSG00000166920	675.425	2.40656	0.330816	7.27462	3.47391e-13	6.95543e-11	C15orf48	chromosome 15 open reading frame 48 [Source:HGNC Symbol;Acc:HGNC:29898]	protein_coding	15	45430529	45448761	1
ENSG00000234795	4.50826	2.36127	0.702047	3.36341	0.000769867	0.0125676	RFTN1P1	raftlin, lipid raft linker 1 pseudogene 1 [Source:HGNC Symbol;Acc:HGNC:23971]	transcribed_unprocessed_pseudogene	Y	7712985	7809261	-1
ENSG00000166897	15.6927	2.32672	0.403362	5.76833	8.00595e-09	6.49842e-07	ELFN2	extracellular leucine rich repeat and fibronectin type III domain containing 2 [Source:HGNC Symbol;Acc:HGNC:29396]	protein_coding	22	37367960	37427470	-1
ENSG00000220343	6.43627	2.29385	0.60422	3.79638	0.000146822	0.00323597	PPIAP74	peptidylprolyl isomerase A pseudogene 74 [Source:HGNC Symbol;Acc:HGNC:53698]	processed_pseudogene	3	167065831	167066320	1
ENSG00000141946	8.73331	2.19055	0.500432	4.37732	1.20145e-05	0.000399654	ZIM3	zinc finger imprinted 3 [Source:HGNC Symbol;Acc:HGNC:16366]	protein_coding	19	57134096	57145202	-1
ENSG00000085741	9.66796	2.13985	0.515861	4.14811	3.35237e-05	0.00095368	WNT11	Wnt family member 11 [Source:HGNC Symbol;Acc:HGNC:12776]	protein_coding	11	76186325	76210736	-1
ENSG00000231672	6.42963	2.13234	0.548316	3.88888	0.000100707	0.00235765	DIRC3	disrupted in renal carcinoma 3 [Source:HGNC Symbol;Acc:HGNC:17805]	protein_coding	2	217284019	217756593	-1
ENSG00000139352	3.93878	2.11585	0.700471	3.02061	0.00252265	0.0321297	ASCL1	achaete-scute family bHLH transcription factor 1 [Source:HGNC Symbol;Acc:HGNC:738]	protein_coding	12	102957686	102960516	1
ENSG00000154975	26.1071	2.10835	0.361164	5.83765	5.29407e-09	4.56136e-07	CA10	carbonic anhydrase 10 [Source:HGNC Symbol;Acc:HGNC:1369]	protein_coding	17	51630313	52160017	-1
ENSG00000240033	4.91354	2.098	0.653412	3.21084	0.0013235	0.0194614	AC069439.2		lincRNA	3	166835021	166844956	-1
ENSG00000073734	497.994	2.08174	0.209756	9.9246	3.25408e-23	5.70087e-20	ABCB11	ATP binding cassette subfamily B member 11 [Source:HGNC Symbol;Acc:HGNC:42]	protein_coding	2	168922938	169031322	-1
ENSG00000250125	89.5936	2.07881	0.281614	7.38177	1.562e-13	3.45662e-11	LINC02232	long intergenic non-protein coding RNA 2232 [Source:HGNC Symbol;Acc:HGNC:53103]	lincRNA	4	64914281	65024485	-1
ENSG00000122420	28.1207	2.06999	0.357414	5.79158	6.97284e-09	5.81706e-07	PTGFR	prostaglandin F receptor [Source:HGNC Symbol;Acc:HGNC:9600]	protein_coding	1	78303884	78539749	1
ENSG00000106483	25.8301	2.06706	0.346161	5.9714	2.35227e-09	2.15946e-07	SFRP4	secreted frizzled related protein 4 [Source:HGNC Symbol;Acc:HGNC:10778]	protein_coding	7	37905932	38025695	-1
ENSG00000270093	8.18722	2.06182	0.550404	3.74602	0.000179666	0.00381045	NA	NA	NA	NA	NA	NA	NA
ENSG00000235845	13.1	2.05788	0.431225	4.77218	1.82245e-06	7.85108e-05	AC098649.1		antisense	3	44899178	44900925	1
ENSG00000268483	4.18566	2.0522	0.709612	2.892	0.00382799	0.0440722	RPL7AP69	ribosomal protein L7a pseudogene 69 [Source:HGNC Symbol;Acc:HGNC:36697]	processed_pseudogene	19	57065334	57066139	1
ENSG00000050628	14.807	2.04739	0.399983	5.11869	3.07668e-07	1.69936e-05	PTGER3	prostaglandin E receptor 3 [Source:HGNC Symbol;Acc:HGNC:9595]	protein_coding	1	70852353	71047808	-1
ENSG00000104783	13.2161	2.02915	0.375643	5.40182	6.59694e-08	4.33398e-06	KCNN4	potassium calcium-activated channel subfamily N member 4 [Source:HGNC Symbol;Acc:HGNC:6293]	protein_coding	19	43766533	43781257	-1
ENSG00000150676	6.43743	1.92115	0.567793	3.38354	0.00071559	0.0118736	CCDC83	coiled-coil domain containing 83 [Source:HGNC Symbol;Acc:HGNC:28535]	protein_coding	11	85855101	85920021	1
ENSG00000259897	68.8187	1.87628	0.266032	7.05283	1.75314e-12	3.021e-10	FRG2JP	FSHD region gene 2 family member J, pseudogene [Source:HGNC Symbol;Acc:HGNC:51796]	unprocessed_pseudogene	16	35245916	35247534	-1
ENSG00000163623	82.6241	1.86981	0.214557	8.71475	2.91399e-18	1.9144e-15	NKX6-1	NK6 homeobox 1 [Source:HGNC Symbol;Acc:HGNC:7839]	protein_coding	4	84491987	84498450	-1
ENSG00000135298	48.083	1.83231	0.25684	7.13404	9.74641e-13	1.8338e-10	ADGRB3	adhesion G protein-coupled receptor B3 [Source:HGNC Symbol;Acc:HGNC:945]	protein_coding	6	68635367	69389511	1
ENSG00000260398	6.2764	1.82539	0.540159	3.37935	0.000726571	0.0120179	AC068700.1		sense_overlapping	8	78605952	78609705	1
ENSG00000137501	933.12	1.80064	0.211663	8.50712	1.783e-17	9.6526e-15	SYTL2	synaptotagmin like 2 [Source:HGNC Symbol;Acc:HGNC:15585]	protein_coding	11	85694224	85811159	-1
ENSG00000116299	36.9373	1.79091	0.297519	6.01949	1.74972e-09	1.66445e-07	KIAA1324	KIAA1324 [Source:HGNC Symbol;Acc:HGNC:29618]	protein_coding	1	109113679	109206781	1
ENSG00000134258	5.65139	1.76279	0.594702	2.96416	0.00303509	0.0370323	VTCN1	V-set domain containing T cell activation inhibitor 1 [Source:HGNC Symbol;Acc:HGNC:28873]	protein_coding	1	117143587	117210960	-1
ENSG00000198788	17.7641	1.74922	0.34809	5.0252	5.02916e-07	2.61057e-05	MUC2	mucin 2, oligomeric mucus/gel-forming [Source:HGNC Symbol;Acc:HGNC:7512]	protein_coding	11	1074875	1110511	1
ENSG00000090402	14.3258	1.74713	0.395628	4.4161	1.00497e-05	0.000340219	SI	sucrase-isomaltase [Source:HGNC Symbol;Acc:HGNC:10856]	protein_coding	3	164978898	165078495	-1
ENSG00000184347	49.3855	1.73973	0.26368	6.59791	4.17004e-11	5.44515e-09	SLIT3	slit guidance ligand 3 [Source:HGNC Symbol;Acc:HGNC:11087]	protein_coding	5	168661733	169301129	-1
ENSG00000148123	55.7443	1.73732	0.252454	6.88172	5.91339e-12	9.34716e-10	PLPPR1	phospholipid phosphatase related 1 [Source:HGNC Symbol;Acc:HGNC:25993]	protein_coding	9	101028709	101325135	1
ENSG00000260645	10.6714	1.72879	0.424529	4.07225	4.65614e-05	0.00125018	AL359715.2		lincRNA	6	80466958	80469080	1
ENSG00000264448	4.46162	1.72286	0.602657	2.85878	0.00425277	0.0476324	AC084346.2		lincRNA	8	93915734	93916682	-1
ENSG00000178568	117.172	1.72007	0.203017	8.47255	2.40074e-17	1.18633e-14	ERBB4	erb-b2 receptor tyrosine kinase 4 [Source:HGNC Symbol;Acc:HGNC:3432]	protein_coding	2	211375717	212538841	-1
ENSG00000163810	474.372	1.69828	0.30407	5.58516	2.33479e-08	1.69256e-06	TGM4	transglutaminase 4 [Source:HGNC Symbol;Acc:HGNC:11780]	protein_coding	3	44874608	44914990	1
ENSG00000166833	43.2998	1.69322	0.297373	5.69393	1.24151e-08	9.66673e-07	NAV2	neuron navigator 2 [Source:HGNC Symbol;Acc:HGNC:15997]	protein_coding	11	19350724	20121598	1
ENSG00000174715	5.91356	1.68042	0.533565	3.14942	0.00163595	0.0229897	PPIAP72	peptidylprolyl isomerase A pseudogene 72 [Source:HGNC Symbol;Acc:HGNC:53696]	processed_pseudogene	3	138643874	138644694	-1
ENSG00000248479	5.19697	1.65211	0.563101	2.93394	0.00334684	0.0398193	AC104137.1		lincRNA	4	65702202	65705553	1
ENSG00000126733	42.6283	1.63055	0.271782	5.99948	1.97947e-09	1.84953e-07	DACH2	dachshund family transcription factor 2 [Source:HGNC Symbol;Acc:HGNC:16814]	protein_coding	X	86148458	86832604	1
ENSG00000259841	26.0571	1.62546	0.358784	4.53047	5.88516e-06	0.000215172	LINC01566	long intergenic non-protein coding RNA 1566 [Source:HGNC Symbol;Acc:HGNC:27555]	lincRNA	16	35363412	35390584	1
ENSG00000170091	9.17248	1.60158	0.410056	3.90576	9.39281e-05	0.00221622	NSG2	neuronal vesicle trafficking associated 2 [Source:HGNC Symbol;Acc:HGNC:24955]	protein_coding	5	174045604	174243501	1
ENSG00000116141	7.45241	1.58587	0.492195	3.22202	0.00127289	0.0189116	MARK1	microtubule affinity regulating kinase 1 [Source:HGNC Symbol;Acc:HGNC:6896]	protein_coding	1	220528183	220664461	1
ENSG00000124813	51.6287	1.57913	0.22298	7.08194	1.42153e-12	2.53262e-10	RUNX2	runt related transcription factor 2 [Source:HGNC Symbol;Acc:HGNC:10472]	protein_coding	6	45328157	45664349	1
ENSG00000109205	41.511	1.56715	0.283519	5.5275	3.24829e-08	2.29157e-06	ODAM	odontogenic, ameloblast associated [Source:HGNC Symbol;Acc:HGNC:26043]	protein_coding	4	70196496	70204576	1
ENSG00000156140	14.3516	1.56275	0.385524	4.05358	5.04396e-05	0.00133551	ADAMTS3	ADAM metallopeptidase with thrombospondin type 1 motif 3 [Source:HGNC Symbol;Acc:HGNC:219]	protein_coding	4	72280969	72569386	-1
ENSG00000184226	266.594	1.56243	0.179383	8.71001	3.03848e-18	1.9357e-15	PCDH9	protocadherin 9 [Source:HGNC Symbol;Acc:HGNC:8661]	protein_coding	13	66302834	67230445	-1
ENSG00000187689	23.021	1.56087	0.300241	5.1987	2.00685e-07	1.15589e-05	AMTN	amelotin [Source:HGNC Symbol;Acc:HGNC:33188]	protein_coding	4	70518540	70532742	1
ENSG00000164946	18.4468	1.55955	0.325173	4.79608	1.61803e-06	7.08665e-05	FREM1	FRAS1 related extracellular matrix 1 [Source:HGNC Symbol;Acc:HGNC:23399]	protein_coding	9	14734666	14910995	-1
ENSG00000179915	13.4347	1.5471	0.456304	3.39051	0.00069763	0.0116399	NRXN1	neurexin 1 [Source:HGNC Symbol;Acc:HGNC:8008]	protein_coding	2	49918505	51225575	-1
ENSG00000204581	6.71751	1.5467	0.479864	3.2232	0.00126767	0.0188607	ACOXL-AS1	ACOXL antisense RNA 1 [Source:HGNC Symbol;Acc:HGNC:41112]	antisense	2	111098345	111115588	-1
ENSG00000172238	29.8467	1.54572	0.330473	4.6773	2.90684e-06	0.000116846	ATOH1	atonal bHLH transcription factor 1 [Source:HGNC Symbol;Acc:HGNC:797]	protein_coding	4	93828753	93830964	1
ENSG00000214814	12.8137	1.52396	0.354066	4.30418	1.67607e-05	0.000527487	FER1L6	fer-1 like family member 6 [Source:HGNC Symbol;Acc:HGNC:28065]	protein_coding	8	123851987	124120061	1
ENSG00000232977	85.4622	1.497	0.16364	9.14811	5.79364e-20	5.53635e-17	LINC00327	long intergenic non-protein coding RNA 327 [Source:HGNC Symbol;Acc:HGNC:42009]	lincRNA	13	23466571	23487464	1
ENSG00000259072	13.201	1.49373	0.379349	3.93761	8.22986e-05	0.00199328	AL161751.1		lincRNA	14	38290953	38311930	1
ENSG00000107731	286.946	1.49322	0.1882	7.93421	2.1184e-15	7.06905e-13	UNC5B	unc-5 netrin receptor B [Source:HGNC Symbol;Acc:HGNC:12568]	protein_coding	10	71212570	71302864	1
ENSG00000181617	8.24438	1.49261	0.511901	2.91582	0.0035475	0.0416643	FDCSP	follicular dendritic cell secreted protein [Source:HGNC Symbol;Acc:HGNC:19215]	protein_coding	4	70226071	70235252	1
ENSG00000112782	14.4104	1.48626	0.364828	4.07388	4.62372e-05	0.00124621	CLIC5	chloride intracellular channel 5 [Source:HGNC Symbol;Acc:HGNC:13517]	protein_coding	6	45880827	46080348	-1
ENSG00000196660	34.6161	1.47755	0.281244	5.25361	1.49147e-07	8.9077e-06	SLC30A10	solute carrier family 30 member 10 [Source:HGNC Symbol;Acc:HGNC:25355]	protein_coding	1	219685427	219958647	-1
ENSG00000139211	58.5619	1.47533	0.208594	7.07275	1.51896e-12	2.6611e-10	AMIGO2	adhesion molecule with Ig like domain 2 [Source:HGNC Symbol;Acc:HGNC:24073]	protein_coding	12	47075707	47079951	-1
ENSG00000095739	414.392	1.47443	0.163514	9.01711	1.93113e-19	1.76514e-16	BAMBI	BMP and activin membrane bound inhibitor [Source:HGNC Symbol;Acc:HGNC:30251]	protein_coding	10	28677342	28682939	1
ENSG00000186474	11.0224	1.45265	0.398224	3.64781	0.000264487	0.00522096	KLK12	kallikrein related peptidase 12 [Source:HGNC Symbol;Acc:HGNC:6360]	protein_coding	19	51029092	51035230	-1
ENSG00000074527	82.5861	1.44185	0.221016	6.52373	6.85791e-11	8.58178e-09	NTN4	netrin 4 [Source:HGNC Symbol;Acc:HGNC:13658]	protein_coding	12	95657807	95791152	-1
ENSG00000156103	136.453	1.44124	0.183044	7.87374	3.44197e-15	1.09188e-12	MMP16	matrix metallopeptidase 16 [Source:HGNC Symbol;Acc:HGNC:7162]	protein_coding	8	88032009	88328025	-1
ENSG00000215196	13.6211	1.42181	0.349059	4.07326	4.636e-05	0.00124792	BASP1-AS1	BASP1 antisense RNA 1 [Source:HGNC Symbol;Acc:HGNC:26609]	antisense	5	17130028	17217047	-1
ENSG00000145362	8.49509	1.42067	0.452306	3.14095	0.001684	0.0236018	ANK2	ankyrin 2 [Source:HGNC Symbol;Acc:HGNC:493]	protein_coding	4	112818109	113383740	1
ENSG00000104490	55.7376	1.41358	0.217873	6.48809	8.69325e-11	1.06876e-08	NCALD	neurocalcin delta [Source:HGNC Symbol;Acc:HGNC:7655]	protein_coding	8	101686543	102124907	-1
ENSG00000079156	22.3029	1.41268	0.30606	4.61569	3.91793e-06	0.000151688	OSBPL6	oxysterol binding protein like 6 [Source:HGNC Symbol;Acc:HGNC:16388]	protein_coding	2	178194481	178402891	1
ENSG00000176728	32.8841	1.40967	0.295151	4.77608	1.78745e-06	7.73199e-05	TTTY14	testis-specific transcript, Y-linked 14 (non-protein coding) [Source:HGNC Symbol;Acc:HGNC:18495]	lincRNA	Y	18872501	19077416	-1
ENSG00000184307	96.7584	1.40914	0.174277	8.08561	6.18529e-16	2.20395e-13	ZDHHC23	zinc finger DHHC-type containing 23 [Source:HGNC Symbol;Acc:HGNC:28654]	protein_coding	3	113947901	113965401	1
ENSG00000126545	29.3184	1.3902	0.397953	3.49338	0.000476941	0.00850443	CSN1S1	casein alpha s1 [Source:HGNC Symbol;Acc:HGNC:2445]	protein_coding	4	69931081	69946574	1
ENSG00000179362	1587.71	1.38757	0.178715	7.76414	8.22009e-15	2.2443e-12	HMGN2P46	high mobility group nucleosomal binding domain 2 pseudogene 46 [Source:HGNC Symbol;Acc:HGNC:26817]	transcribed_processed_pseudogene	15	45511136	45586290	1
ENSG00000104368	120.894	1.38486	0.323126	4.28582	1.82068e-05	0.000567896	PLAT	plasminogen activator, tissue type [Source:HGNC Symbol;Acc:HGNC:9051]	protein_coding	8	42175233	42207724	-1
ENSG00000139220	640.183	1.38465	0.267869	5.16914	2.35171e-07	1.33984e-05	PPFIA2	PTPRF interacting protein alpha 2 [Source:HGNC Symbol;Acc:HGNC:9246]	protein_coding	12	81257975	81759553	-1
ENSG00000175264	79.0327	1.38389	0.170025	8.13933	3.97469e-16	1.51927e-13	CHST1	carbohydrate sulfotransferase 1 [Source:HGNC Symbol;Acc:HGNC:1969]	protein_coding	11	45648877	45665622	-1
ENSG00000259703	23.1389	1.37831	0.257779	5.34687	8.94885e-08	5.66662e-06	NA	NA	NA	NA	NA	NA	NA
ENSG00000177679	23.1305	1.37779	0.337898	4.07753	4.55159e-05	0.00123151	SRRM3	serine/arginine repetitive matrix 3 [Source:HGNC Symbol;Acc:HGNC:26729]	protein_coding	7	76201900	76287288	1
ENSG00000137261	22.4366	1.37602	0.388212	3.5445	0.000393362	0.00726682	KIAA0319	KIAA0319 [Source:HGNC Symbol;Acc:HGNC:21580]	protein_coding	6	24544104	24646155	-1
ENSG00000067798	24.8977	1.37226	0.277368	4.94742	7.52051e-07	3.6854e-05	NAV3	neuron navigator 3 [Source:HGNC Symbol;Acc:HGNC:15998]	protein_coding	12	77324641	78213008	1
ENSG00000250101	8.94601	1.37141	0.402347	3.40852	0.000653158	0.0110027	AC106795.3		lincRNA	5	177939622	177983054	1
ENSG00000139946	123.034	1.37	0.165232	8.29137	1.11956e-16	4.61501e-14	PELI2	pellino E3 ubiquitin protein ligase family member 2 [Source:HGNC Symbol;Acc:HGNC:8828]	protein_coding	14	56117814	56301526	1
ENSG00000261711	475.021	1.36929	0.291833	4.69204	2.70495e-06	0.000109569	FRG2DP	FSHD region gene 2 family member D, pseudogene [Source:HGNC Symbol;Acc:HGNC:27093]	transcribed_unprocessed_pseudogene	16	35477414	35480481	-1
ENSG00000170962	302.067	1.36548	0.172694	7.90692	2.63825e-15	8.66625e-13	PDGFD	platelet derived growth factor D [Source:HGNC Symbol;Acc:HGNC:30620]	protein_coding	11	103907186	104164379	-1
ENSG00000112320	15.6538	1.35059	0.331692	4.07182	4.66478e-05	0.00125086	SOBP	sine oculis binding protein homolog [Source:HGNC Symbol;Acc:HGNC:29256]	protein_coding	6	107489958	107660167	1
ENSG00000154736	13.7321	1.34427	0.364681	3.68615	0.000227668	0.00461995	ADAMTS5	ADAM metallopeptidase with thrombospondin type 1 motif 5 [Source:HGNC Symbol;Acc:HGNC:221]	protein_coding	21	26917912	26966513	-1
ENSG00000175048	23.1942	1.34076	0.326204	4.11017	3.95362e-05	0.00110089	ZDHHC14	zinc finger DHHC-type containing 14 [Source:HGNC Symbol;Acc:HGNC:20341]	protein_coding	6	157381133	157678146	1
ENSG00000258873	217.477	1.33464	0.296899	4.49527	6.94829e-06	0.000248425	DUXA	double homeobox A [Source:HGNC Symbol;Acc:HGNC:32179]	protein_coding	19	57154021	57167443	-1
ENSG00000206052	158.026	1.32311	0.190249	6.95461	3.53551e-12	5.85252e-10	DOK6	docking protein 6 [Source:HGNC Symbol;Acc:HGNC:28301]	protein_coding	18	69401055	69849087	1
ENSG00000152402	12.5275	1.31866	0.352739	3.73836	0.000185223	0.00390958	GUCY1A2	guanylate cyclase 1 soluble subunit alpha 2 [Source:HGNC Symbol;Acc:HGNC:4684]	protein_coding	11	106674012	107018524	-1
ENSG00000266680	102.075	1.31636	0.228646	5.7572	8.5519e-09	6.8101e-07	AL135905.1		antisense	6	63571005	63572408	-1
ENSG00000100234	17.1754	1.30121	0.359003	3.62452	0.0002895	0.00565103	TIMP3	TIMP metallopeptidase inhibitor 3 [Source:HGNC Symbol;Acc:HGNC:11822]	protein_coding	22	32801701	32863043	1
ENSG00000245330	7.19587	1.3008	0.456614	2.84879	0.00438851	0.0488147	AP005717.1		lincRNA	8	119867419	119874488	-1
ENSG00000115896	31.7666	1.29857	0.285271	4.55208	5.31192e-06	0.000197651	PLCL1	phospholipase C like 1 (inactive) [Source:HGNC Symbol;Acc:HGNC:9063]	protein_coding	2	197804702	198572581	1
ENSG00000215386	172.741	1.29422	0.215696	6.00019	1.97086e-09	1.84953e-07	MIR99AHG	mir-99a-let-7c cluster host gene [Source:HGNC Symbol;Acc:HGNC:1274]	lincRNA	21	15928296	16645065	1
ENSG00000145147	119.122	1.29315	0.165288	7.82358	5.13413e-15	1.47856e-12	SLIT2	slit guidance ligand 2 [Source:HGNC Symbol;Acc:HGNC:11086]	protein_coding	4	20253260	20620561	1
ENSG00000162989	40.6007	1.28361	0.23992	5.35014	8.78872e-08	5.61596e-06	KCNJ3	potassium voltage-gated channel subfamily J member 3 [Source:HGNC Symbol;Acc:HGNC:6264]	protein_coding	2	154698299	154858352	1
ENSG00000179542	566.176	1.28303	0.133321	9.62363	6.35454e-22	9.54224e-19	SLITRK4	SLIT and NTRK like family member 4 [Source:HGNC Symbol;Acc:HGNC:23502]	protein_coding	X	143622790	143635777	-1
ENSG00000127507	34.7328	1.28136	0.216811	5.91005	3.42007e-09	3.07266e-07	ADGRE2	adhesion G protein-coupled receptor E2 [Source:HGNC Symbol;Acc:HGNC:3337]	protein_coding	19	14732393	14778541	-1
ENSG00000264853	7.33169	1.26896	0.430833	2.94537	0.0032257	0.0386625	AC011933.2		sense_intronic	17	75370947	75373736	-1
ENSG00000221866	11.7258	1.26159	0.368595	3.42268	0.000620065	0.0105552	PLXNA4	plexin A4 [Source:HGNC Symbol;Acc:HGNC:9102]	protein_coding	7	132123332	132648688	-1
ENSG00000197816	18.5366	1.25542	0.331445	3.7877	0.000152047	0.00332967	CCDC180	coiled-coil domain containing 180 [Source:HGNC Symbol;Acc:HGNC:29303]	protein_coding	9	97307304	97378524	1
ENSG00000164742	106.02	1.24932	0.228408	5.46968	4.50859e-08	3.04772e-06	ADCY1	adenylate cyclase 1 [Source:HGNC Symbol;Acc:HGNC:232]	protein_coding	7	45574140	45723116	1
ENSG00000261305	7.58285	1.24502	0.42094	2.95772	0.00309926	0.0376187	AC005586.2		sense_overlapping	7	150341771	150342607	1
ENSG00000222009	11.0582	1.24069	0.412986	3.0042	0.00266282	0.0334611	BTBD19	BTB domain containing 19 [Source:HGNC Symbol;Acc:HGNC:27145]	protein_coding	1	44808482	44815585	1
ENSG00000189184	22.1835	1.23861	0.281607	4.39836	1.09071e-05	0.000366879	PCDH18	protocadherin 18 [Source:HGNC Symbol;Acc:HGNC:14268]	protein_coding	4	137518918	137532494	-1
ENSG00000154438	104.417	1.23752	0.344028	3.59715	0.000321719	0.00618236	ASZ1	ankyrin repeat, SAM and basic leucine zipper domain containing 1 [Source:HGNC Symbol;Acc:HGNC:1350]	protein_coding	7	117363222	117428123	-1
ENSG00000165023	12.681	1.23734	0.332576	3.72047	0.000198849	0.00414706	DIRAS2	DIRAS family GTPase 2 [Source:HGNC Symbol;Acc:HGNC:19323]	protein_coding	9	90609832	90643105	-1
ENSG00000124721	18.8859	1.23423	0.305352	4.04198	5.30013e-05	0.00138933	DNAH8	dynein axonemal heavy chain 8 [Source:HGNC Symbol;Acc:HGNC:2952]	protein_coding	6	38715341	39030529	1
ENSG00000137691	14.7612	1.22775	0.326304	3.7626	0.000168156	0.00361193	C11orf70	chromosome 11 open reading frame 70 [Source:HGNC Symbol;Acc:HGNC:28188]	protein_coding	11	102047443	102084560	1
ENSG00000185666	381.308	1.21763	0.174336	6.98438	2.86121e-12	4.8121e-10	SYN3	synapsin III [Source:HGNC Symbol;Acc:HGNC:11496]	protein_coding	22	32512552	33058372	-1
ENSG00000138829	151.925	1.21033	0.219554	5.51268	3.53403e-08	2.4683e-06	FBN2	fibrillin 2 [Source:HGNC Symbol;Acc:HGNC:3604]	protein_coding	5	128257909	128659185	-1
ENSG00000091428	46.3718	1.20624	0.236295	5.10481	3.31128e-07	1.80813e-05	RAPGEF4	Rap guanine nucleotide exchange factor 4 [Source:HGNC Symbol;Acc:HGNC:16626]	protein_coding	2	172735274	173052893	1
ENSG00000175329	9.56674	1.20471	0.419533	2.87155	0.00408461	0.046192	ISX	intestine specific homeobox [Source:HGNC Symbol;Acc:HGNC:28084]	protein_coding	22	35066136	35087387	1
ENSG00000150637	9.54556	1.19804	0.380118	3.15175	0.00162294	0.0229262	CD226	CD226 molecule [Source:HGNC Symbol;Acc:HGNC:16961]	protein_coding	18	69831158	69961803	-1
ENSG00000140090	42.1312	1.19597	0.237137	5.04334	4.57465e-07	2.38643e-05	SLC24A4	solute carrier family 24 member 4 [Source:HGNC Symbol;Acc:HGNC:10978]	protein_coding	14	92322581	92501483	1
ENSG00000164418	38.6884	1.1944	0.224985	5.30881	1.10344e-07	6.74351e-06	GRIK2	glutamate ionotropic receptor kainate type subunit 2 [Source:HGNC Symbol;Acc:HGNC:4580]	protein_coding	6	101398788	102070083	1
ENSG00000115252	349.676	1.19187	0.220075	5.41573	6.10385e-08	4.06778e-06	PDE1A	phosphodiesterase 1A [Source:HGNC Symbol;Acc:HGNC:8774]	protein_coding	2	182140036	182523192	-1
ENSG00000203727	196.472	1.18302	0.165873	7.1321	9.88464e-13	1.83898e-10	SAMD5	sterile alpha motif domain containing 5 [Source:HGNC Symbol;Acc:HGNC:21180]	protein_coding	6	147508927	147737547	1
ENSG00000244461	191.937	1.18215	0.189544	6.2368	4.46609e-10	4.89014e-08	LINC02077	long intergenic non-protein coding RNA 2077 [Source:HGNC Symbol;Acc:HGNC:52925]	lincRNA	3	78038705	78046794	-1
ENSG00000117643	173.289	1.18073	0.152398	7.74767	9.35963e-15	2.52266e-12	MAN1C1	mannosidase alpha class 1C member 1 [Source:HGNC Symbol;Acc:HGNC:19080]	protein_coding	1	25617468	25786207	1
ENSG00000166780	16.1007	1.17852	0.312496	3.77131	0.000162392	0.00352318	C16orf45	chromosome 16 open reading frame 45 [Source:HGNC Symbol;Acc:HGNC:19213]	protein_coding	16	15434295	15625028	1
ENSG00000080298	2441.52	1.17361	0.263497	4.454	8.4286e-06	0.0002924	RFX3	regulatory factor X3 [Source:HGNC Symbol;Acc:HGNC:9984]	protein_coding	9	3218297	3526004	-1
ENSG00000105784	36.7437	1.17061	0.2644	4.42743	9.53633e-06	0.000325376	RUNDC3B	RUN domain containing 3B [Source:HGNC Symbol;Acc:HGNC:30286]	protein_coding	7	87627548	87832296	1
ENSG00000071575	283.953	1.16004	0.232099	4.99804	5.79172e-07	2.92691e-05	TRIB2	tribbles pseudokinase 2 [Source:HGNC Symbol;Acc:HGNC:30809]	protein_coding	2	12716889	12742734	1
ENSG00000133640	119.325	1.15967	0.215505	5.38115	7.40095e-08	4.83199e-06	LRRIQ1	leucine rich repeats and IQ motif containing 1 [Source:HGNC Symbol;Acc:HGNC:25708]	protein_coding	12	85036314	85263224	1
ENSG00000259354	23.9557	1.1578	0.243498	4.75485	1.98594e-06	8.40048e-05	AC025580.2		antisense	15	45448427	45513767	1
ENSG00000185052	31.0953	1.15766	0.25192	4.59534	4.32054e-06	0.00016575	SLC24A3	solute carrier family 24 member 3 [Source:HGNC Symbol;Acc:HGNC:10977]	protein_coding	20	19212646	19722937	1
ENSG00000184194	16.1951	1.15413	0.291739	3.95603	7.62049e-05	0.00186938	GPR173	G protein-coupled receptor 173 [Source:HGNC Symbol;Acc:HGNC:18186]	protein_coding	X	53049091	53080615	1
ENSG00000167100	35.7484	1.14815	0.228949	5.01487	5.30691e-07	2.74121e-05	SAMD14	sterile alpha motif domain containing 14 [Source:HGNC Symbol;Acc:HGNC:27312]	protein_coding	17	50110040	50129882	-1
ENSG00000141639	52.8541	1.14796	0.22308	5.14595	2.66174e-07	1.48036e-05	MAPK4	mitogen-activated protein kinase 4 [Source:HGNC Symbol;Acc:HGNC:6878]	protein_coding	18	50560078	50731824	1
ENSG00000271789	14.2181	1.14191	0.312375	3.65558	0.000256596	0.0050987	AL080317.2		lincRNA	6	111297126	111298510	1
ENSG00000183778	90.5851	1.14128	0.198809	5.74058	9.4354e-09	7.45716e-07	B3GALT5	beta-1,3-galactosyltransferase 5 [Source:HGNC Symbol;Acc:HGNC:920]	protein_coding	21	39556442	39673137	1
ENSG00000115423	55.633	1.14079	0.213446	5.34462	9.06088e-08	5.70739e-06	DNAH6	dynein axonemal heavy chain 6 [Source:HGNC Symbol;Acc:HGNC:2951]	protein_coding	2	84516455	84819589	1
ENSG00000084444	2869.15	1.14007	0.142337	8.00967	1.15019e-15	4.03007e-13	FAM234B	family with sequence similarity 234 member B [Source:HGNC Symbol;Acc:HGNC:29288]	protein_coding	12	13044284	13142521	1
ENSG00000135905	9.01468	1.13282	0.396326	2.85829	0.00425925	0.0476796	DOCK10	dedicator of cytokinesis 10 [Source:HGNC Symbol;Acc:HGNC:23479]	protein_coding	2	224765090	225042445	-1
ENSG00000268379	151.6	1.13142	0.157031	7.20504	5.80272e-13	1.11918e-10	AC025588.1		processed_pseudogene	19	57175233	57177921	1
ENSG00000174740	508.825	1.13106	0.149375	7.57191	3.67782e-14	8.99057e-12	PABPC5	poly(A) binding protein cytoplasmic 5 [Source:HGNC Symbol;Acc:HGNC:13629]	protein_coding	X	91434595	91438584	1
ENSG00000248801	13.5283	1.12905	0.336835	3.35194	0.000802471	0.0130474	C8orf34-AS1	C8orf34 antisense RNA 1 [Source:HGNC Symbol;Acc:HGNC:27840]	antisense	8	68303468	68331491	-1
ENSG00000168772	11.2634	1.12314	0.361363	3.10806	0.00188317	0.0257245	CXXC4	CXXC finger protein 4 [Source:HGNC Symbol;Acc:HGNC:24593]	protein_coding	4	104468312	104494901	-1
ENSG00000124143	12.3097	1.12275	0.351289	3.19609	0.00139303	0.0203373	ARHGAP40	Rho GTPase activating protein 40 [Source:HGNC Symbol;Acc:HGNC:16226]	protein_coding	20	38601934	38651035	1
ENSG00000225871	12.801	1.12188	0.357414	3.13889	0.00169588	0.0236894	AC245100.2		processed_pseudogene	1	148435105	148436926	1
ENSG00000215544	13.0982	1.12174	0.336981	3.3288	0.000872217	0.0139336	BCRP7	breakpoint cluster region pseudogene 7 [Source:HGNC Symbol;Acc:HGNC:39075]	unprocessed_pseudogene	22	18855621	18858640	-1
ENSG00000257467	26.3969	1.11954	0.29625	3.77903	0.000157438	0.00343343	PPFIA2-AS1	PPFIA2 antisense RNA 1 [Source:HGNC Symbol;Acc:HGNC:53397]	lincRNA	12	81270675	81312422	1
ENSG00000121361	400.965	1.11682	0.143323	7.79234	6.57781e-15	1.81954e-12	KCNJ8	potassium voltage-gated channel subfamily J member 8 [Source:HGNC Symbol;Acc:HGNC:6269]	protein_coding	12	21764955	21775581	-1
ENSG00000177694	236.967	1.11412	0.199523	5.58392	2.35152e-08	1.69883e-06	NAALADL2	N-acetylated alpha-linked acidic dipeptidase like 2 [Source:HGNC Symbol;Acc:HGNC:23219]	protein_coding	3	174438573	175810552	1
ENSG00000145242	741.019	1.11362	0.178658	6.23322	4.56936e-10	4.95867e-08	EPHA5	EPH receptor A5 [Source:HGNC Symbol;Acc:HGNC:3389]	protein_coding	4	65319563	65670495	-1
ENSG00000171033	292.413	1.11269	0.208069	5.3477	8.90766e-08	5.66662e-06	PKIA	cAMP-dependent protein kinase inhibitor alpha [Source:HGNC Symbol;Acc:HGNC:9017]	protein_coding	8	78516139	78605267	1
ENSG00000170011	181.438	1.10121	0.155221	7.09447	1.29848e-12	2.33316e-10	MYRIP	myosin VIIA and Rab interacting protein [Source:HGNC Symbol;Acc:HGNC:19156]	protein_coding	3	39808914	40260321	1
ENSG00000173376	15.9803	1.08382	0.293953	3.68706	0.000226858	0.00461242	NDNF	neuron derived neurotrophic factor [Source:HGNC Symbol;Acc:HGNC:26256]	protein_coding	4	121035613	121073021	-1
ENSG00000269113	25.5895	1.07712	0.33986	3.1693	0.00152805	0.0218087	TRABD2B	TraB domain containing 2B [Source:HGNC Symbol;Acc:HGNC:44200]	protein_coding	1	47760528	47996895	-1
ENSG00000099250	2876.88	1.0771	0.140334	7.67526	1.65084e-14	4.2324e-12	NRP1	neuropilin 1 [Source:HGNC Symbol;Acc:HGNC:8004]	protein_coding	10	33177492	33336262	-1
ENSG00000141497	13.2621	1.07355	0.31295	3.43041	0.00060267	0.0103175	ZMYND15	zinc finger MYND-type containing 15 [Source:HGNC Symbol;Acc:HGNC:20997]	protein_coding	17	4740015	4746119	1
ENSG00000246528	106.243	1.06445	0.176234	6.03997	1.54148e-09	1.5003e-07	AC079089.1		antisense	8	69834111	69854971	1
ENSG00000169851	436.733	1.06418	0.138234	7.69838	1.37798e-14	3.62115e-12	PCDH7	protocadherin 7 [Source:HGNC Symbol;Acc:HGNC:8659]	protein_coding	4	30720415	31146805	1
ENSG00000181690	16.3597	1.05624	0.365107	2.89296	0.00381628	0.0440096	PLAG1	PLAG1 zinc finger [Source:HGNC Symbol;Acc:HGNC:9045]	protein_coding	8	56160904	56211324	-1
ENSG00000139970	23.0728	1.05258	0.302967	3.47424	0.00051231	0.0090659	RTN1	reticulon 1 [Source:HGNC Symbol;Acc:HGNC:10467]	protein_coding	14	59595976	59870966	-1
ENSG00000276644	166.333	1.05132	0.156531	6.71635	1.86329e-11	2.64532e-09	DACH1	dachshund family transcription factor 1 [Source:HGNC Symbol;Acc:HGNC:2663]	protein_coding	13	71437966	71867192	-1
ENSG00000139174	117.94	1.04852	0.18455	5.68151	1.33513e-08	1.02067e-06	PRICKLE1	prickle planar cell polarity protein 1 [Source:HGNC Symbol;Acc:HGNC:17019]	protein_coding	12	42456757	42590355	-1
ENSG00000155111	1612.98	1.04474	0.122465	8.5309	1.45214e-17	8.25089e-15	CDK19	cyclin dependent kinase 19 [Source:HGNC Symbol;Acc:HGNC:19338]	protein_coding	6	110609978	110815958	-1
ENSG00000234352	49.9579	1.03973	0.207549	5.00958	5.45498e-07	2.80391e-05	AC009264.1		antisense	7	136685559	137182107	-1
ENSG00000173334	3085.45	1.037	0.12573	8.24782	1.61316e-16	6.52183e-14	TRIB1	tribbles pseudokinase 1 [Source:HGNC Symbol;Acc:HGNC:16891]	protein_coding	8	125430321	125438405	1
ENSG00000167757	28.7882	1.0362	0.34907	2.96846	0.00299292	0.0366667	KLK11	kallikrein related peptidase 11 [Source:HGNC Symbol;Acc:HGNC:6359]	protein_coding	19	51022216	51028039	-1
ENSG00000105255	28.011	1.03441	0.227725	4.54239	5.56204e-06	0.000205864	FSD1	fibronectin type III and SPRY domain containing 1 [Source:HGNC Symbol;Acc:HGNC:13745]	protein_coding	19	4304600	4323843	1
ENSG00000157542	46.2959	1.03231	0.231698	4.45541	8.37329e-06	0.000290962	KCNJ6	potassium voltage-gated channel subfamily J member 6 [Source:HGNC Symbol;Acc:HGNC:6267]	protein_coding	21	37607376	38121345	-1
ENSG00000162552	363.29	1.02506	0.13021	7.87237	3.47982e-15	1.09188e-12	WNT4	Wnt family member 4 [Source:HGNC Symbol;Acc:HGNC:12783]	protein_coding	1	22117305	22143969	-1
ENSG00000184378	34.33	1.02206	0.252259	4.05163	5.08624e-05	0.00134332	ACTRT3	actin related protein T3 [Source:HGNC Symbol;Acc:HGNC:24022]	protein_coding	3	169766921	169769895	-1
ENSG00000156218	62.8799	1.01946	0.233595	4.36421	1.27586e-05	0.000418445	ADAMTSL3	ADAMTS like 3 [Source:HGNC Symbol;Acc:HGNC:14633]	protein_coding	15	83654086	84039842	1
ENSG00000066468	55.1986	1.01818	0.199363	5.10717	3.27022e-07	1.79036e-05	FGFR2	fibroblast growth factor receptor 2 [Source:HGNC Symbol;Acc:HGNC:3689]	protein_coding	10	121478334	121598458	-1
ENSG00000173083	14.2016	1.01112	0.338773	2.98466	0.0028389	0.0353149	HPSE	heparanase [Source:HGNC Symbol;Acc:HGNC:5164]	protein_coding	4	83292461	83335153	-1
ENSG00000116106	3992.24	1.00885	0.14846	6.79539	1.08023e-11	1.59927e-09	EPHA4	EPH receptor A4 [Source:HGNC Symbol;Acc:HGNC:3388]	protein_coding	2	221418027	221574202	-1
ENSG00000242808	13.8621	1.0064	0.348119	2.89096	0.00384072	0.0441704	SOX2-OT	SOX2 overlapping transcript [Source:HGNC Symbol;Acc:HGNC:20209]	sense_overlapping	3	180989762	181836880	1
ENSG00000172817	11.136	1.00434	0.353452	2.84151	0.00449005	0.0496029	CYP7B1	cytochrome P450 family 7 subfamily B member 1 [Source:HGNC Symbol;Acc:HGNC:2652]	protein_coding	8	64587763	64798761	-1
ENSG00000075651	79.4196	1.00042	0.204006	4.90386	9.39711e-07	4.46958e-05	PLD1	phospholipase D1 [Source:HGNC Symbol;Acc:HGNC:9067]	protein_coding	3	171600405	171810950	-1
ENSG00000145687	475.431	0.991404	0.144119	6.87908	6.0242e-12	9.45125e-10	SSBP2	single stranded DNA binding protein 2 [Source:HGNC Symbol;Acc:HGNC:15831]	protein_coding	5	81413021	81751797	-1
ENSG00000139915	61.0661	0.990127	0.193987	5.10408	3.32406e-07	1.81041e-05	MDGA2	MAM domain containing glycosylphosphatidylinositol anchor 2 [Source:HGNC Symbol;Acc:HGNC:19835]	protein_coding	14	46840092	47674954	-1
ENSG00000205838	14.6209	0.988672	0.301716	3.27683	0.00104978	0.0161445	TTC23L	tetratricopeptide repeat domain 23 like [Source:HGNC Symbol;Acc:HGNC:26355]	protein_coding	5	34838833	34899456	1
ENSG00000095587	37.3169	0.987579	0.238648	4.13823	3.49993e-05	0.000988964	TLL2	tolloid like 2 [Source:HGNC Symbol;Acc:HGNC:11844]	protein_coding	10	96364606	96513918	-1
ENSG00000006468	769.221	0.984172	0.160821	6.11968	9.37651e-10	9.38678e-08	ETV1	ETS variant 1 [Source:HGNC Symbol;Acc:HGNC:3490]	protein_coding	7	13891228	13991425	-1
ENSG00000153993	123.512	0.983703	0.213047	4.61731	3.8875e-06	0.000151067	SEMA3D	semaphorin 3D [Source:HGNC Symbol;Acc:HGNC:10726]	protein_coding	7	84995553	85186855	-1
ENSG00000077616	33.6279	0.983565	0.214955	4.57568	4.74676e-06	0.000180436	NAALAD2	N-acetylated alpha-linked acidic dipeptidase 2 [Source:HGNC Symbol;Acc:HGNC:14526]	protein_coding	11	90131515	90192894	1
ENSG00000120658	50.7228	0.983153	0.220394	4.46089	8.16206e-06	0.000285985	ENOX1	ecto-NOX disulfide-thiol exchanger 1 [Source:HGNC Symbol;Acc:HGNC:25474]	protein_coding	13	43213518	43786908	-1
ENSG00000154027	31.2318	0.981692	0.299225	3.28079	0.00103518	0.0159433	AK5	adenylate kinase 5 [Source:HGNC Symbol;Acc:HGNC:365]	protein_coding	1	77282051	77559969	1
ENSG00000260578	173.724	0.979849	0.198257	4.94231	7.72033e-07	3.75705e-05	AC110597.1		lincRNA	18	67481791	67484966	-1
ENSG00000257395	29.9476	0.97764	0.245238	3.9865	6.70558e-05	0.00168293	AL512310.2		lincRNA	14	19681420	19684739	1
ENSG00000090104	73.2581	0.974732	0.220341	4.42374	9.70077e-06	0.000329999	RGS1	regulator of G protein signaling 1 [Source:HGNC Symbol;Acc:HGNC:9991]	protein_coding	1	192575727	192580031	1
ENSG00000149260	202.032	0.971955	0.18807	5.16805	2.36543e-07	1.34401e-05	CAPN5	calpain 5 [Source:HGNC Symbol;Acc:HGNC:1482]	protein_coding	11	77066932	77126155	1
ENSG00000128872	88.7165	0.971384	0.173881	5.58649	2.31703e-08	1.68826e-06	TMOD2	tropomodulin 2 [Source:HGNC Symbol;Acc:HGNC:11872]	protein_coding	15	51751561	51816368	1
ENSG00000189212	153.241	0.96525	0.180607	5.34448	9.06754e-08	5.70739e-06	DPY19L2P1	DPY19L2 pseudogene 1 [Source:HGNC Symbol;Acc:HGNC:22305]	transcribed_unprocessed_pseudogene	7	35079989	35186041	-1
ENSG00000125675	65.3337	0.963613	0.209522	4.59911	4.24292e-06	0.000163069	GRIA3	glutamate ionotropic receptor AMPA type subunit 3 [Source:HGNC Symbol;Acc:HGNC:4573]	protein_coding	X	123184153	123490915	1
ENSG00000168930	19.1902	0.9635	0.319324	3.01731	0.00255025	0.0324147	TRIM49	tripartite motif containing 49 [Source:HGNC Symbol;Acc:HGNC:13431]	protein_coding	11	89797655	89808575	-1
ENSG00000121871	149.393	0.962139	0.196687	4.89172	9.9961e-07	4.71184e-05	SLITRK3	SLIT and NTRK like family member 3 [Source:HGNC Symbol;Acc:HGNC:23501]	protein_coding	3	165186720	165197109	-1
ENSG00000274020	38.5361	0.959863	0.21068	4.55603	5.21296e-06	0.000194657	LINC01138	long intergenic non-protein coding RNA 1138 [Source:HGNC Symbol;Acc:HGNC:49454]	processed_transcript	1	148290889	148519604	-1
ENSG00000197635	57.0024	0.953849	0.25627	3.72206	0.000197608	0.00413032	DPP4	dipeptidyl peptidase 4 [Source:HGNC Symbol;Acc:HGNC:3009]	protein_coding	2	161992241	162074542	-1
ENSG00000212993	21.0478	0.953129	0.280602	3.39672	0.000681976	0.011424	POU5F1B	POU class 5 homeobox 1B [Source:HGNC Symbol;Acc:HGNC:9223]	protein_coding	8	127322183	127420066	1
ENSG00000095637	97.8832	0.952887	0.169846	5.61028	2.01995e-08	1.4848e-06	SORBS1	sorbin and SH3 domain containing 1 [Source:HGNC Symbol;Acc:HGNC:14565]	protein_coding	10	95311771	95561414	-1
ENSG00000084628	27.6851	0.947648	0.229923	4.12159	3.76259e-05	0.00105328	NKAIN1	sodium/potassium transporting ATPase interacting 1 [Source:HGNC Symbol;Acc:HGNC:25743]	protein_coding	1	31179745	31239554	-1
ENSG00000046889	174.8	0.946154	0.136264	6.94354	3.82396e-12	6.28055e-10	PREX2	phosphatidylinositol-3,4,5-trisphosphate dependent Rac exchange factor 2 [Source:HGNC Symbol;Acc:HGNC:22950]	protein_coding	8	67952118	68237030	1
ENSG00000153956	27.5983	0.944121	0.249044	3.79098	0.000150055	0.0032929	CACNA2D1	calcium voltage-gated channel auxiliary subunit alpha2delta 1 [Source:HGNC Symbol;Acc:HGNC:1399]	protein_coding	7	81946444	82443798	-1
ENSG00000186063	3794.99	0.94072	0.164043	5.7346	9.77425e-09	7.66732e-07	AIDA	axin interactor, dorsalization associated [Source:HGNC Symbol;Acc:HGNC:25761]	protein_coding	1	222668013	222713210	-1
ENSG00000196159	256.696	0.937527	0.134787	6.9556	3.51065e-12	5.85252e-10	FAT4	FAT atypical cadherin 4 [Source:HGNC Symbol;Acc:HGNC:23109]	protein_coding	4	125316399	125492932	1
ENSG00000259641	21.5794	0.935904	0.29709	3.15023	0.00163139	0.0229563	NA	NA	NA	NA	NA	NA	NA
ENSG00000049089	32.0605	0.935165	0.252059	3.71011	0.000207168	0.00428248	COL9A2	collagen type IX alpha 2 chain [Source:HGNC Symbol;Acc:HGNC:2218]	protein_coding	1	40300487	40317813	-1
ENSG00000115290	349.883	0.933345	0.139808	6.67591	2.45695e-11	3.35504e-09	GRB14	growth factor receptor bound protein 14 [Source:HGNC Symbol;Acc:HGNC:4565]	protein_coding	2	164492812	164621848	-1
ENSG00000078018	884.329	0.933333	0.173982	5.36452	8.11631e-08	5.26633e-06	MAP2	microtubule associated protein 2 [Source:HGNC Symbol;Acc:HGNC:6839]	protein_coding	2	209424058	209734118	1
ENSG00000198794	40.2864	0.931113	0.217528	4.28043	1.86536e-05	0.000578399	SCAMP5	secretory carrier membrane protein 5 [Source:HGNC Symbol;Acc:HGNC:30386]	protein_coding	15	74957219	75021496	1
ENSG00000162670	103.72	0.925134	0.194673	4.75223	2.01181e-06	8.49281e-05	BRINP3	BMP/retinoic acid inducible neural specific 3 [Source:HGNC Symbol;Acc:HGNC:22393]	protein_coding	1	190097662	190478404	-1
ENSG00000186377	507.174	0.924845	0.13477	6.86241	6.77061e-12	1.05436e-09	CYP4X1	cytochrome P450 family 4 subfamily X member 1 [Source:HGNC Symbol;Acc:HGNC:20244]	protein_coding	1	47023568	47050751	1
ENSG00000229544	14.7725	0.921742	0.312808	2.94667	0.00321213	0.0385877	NKX1-2	NK1 homeobox 2 [Source:HGNC Symbol;Acc:HGNC:31652]	protein_coding	10	124445239	124450184	-1
ENSG00000227630	23.3316	0.920687	0.255288	3.60647	0.000310396	0.00602535	LINC01132	long intergenic non-protein coding RNA 1132 [Source:HGNC Symbol;Acc:HGNC:49444]	lincRNA	1	234724042	234736720	1
ENSG00000154553	142.344	0.920081	0.166215	5.5355	3.10344e-08	2.19675e-06	PDLIM3	PDZ and LIM domain 3 [Source:HGNC Symbol;Acc:HGNC:20767]	protein_coding	4	185500660	185535612	-1
ENSG00000108947	54.0459	0.919516	0.161689	5.68693	1.2934e-08	9.95801e-07	EFNB3	ephrin B3 [Source:HGNC Symbol;Acc:HGNC:3228]	protein_coding	17	7705202	7711378	1
ENSG00000124406	1309.42	0.918201	0.195058	4.70733	2.50988e-06	0.000102263	ATP8A1	ATPase phospholipid transporting 8A1 [Source:HGNC Symbol;Acc:HGNC:13531]	protein_coding	4	42408373	42657105	-1
ENSG00000171451	1851.46	0.917751	0.117238	7.82813	4.95163e-15	1.44581e-12	DSEL	dermatan sulfate epimerase-like [Source:HGNC Symbol;Acc:HGNC:18144]	protein_coding	18	67506582	67516980	-1
ENSG00000278921	14.5454	0.911765	0.319271	2.85577	0.00429325	0.047958	EPB41L4A-AS2	EPB41L4A antisense RNA 2 (head to head) [Source:HGNC Symbol;Acc:HGNC:25643]	lincRNA	5	112419583	112420978	1
ENSG00000160145	740.133	0.910113	0.141826	6.41711	1.3889e-10	1.64038e-08	KALRN	kalirin RhoGEF kinase [Source:HGNC Symbol;Acc:HGNC:4814]	protein_coding	3	124080023	124726325	1
ENSG00000233621	29.1744	0.902717	0.267341	3.37665	0.000733741	0.0120893	LINC01137	long intergenic non-protein coding RNA 1137 [Source:HGNC Symbol;Acc:HGNC:49453]	antisense	1	37454879	37474411	-1
ENSG00000187122	153.163	0.900018	0.18275	4.92486	8.44212e-07	4.06431e-05	SLIT1	slit guidance ligand 1 [Source:HGNC Symbol;Acc:HGNC:11085]	protein_coding	10	96998038	97185920	-1
ENSG00000134532	231.684	0.898789	0.188685	4.76344	1.90325e-06	8.16035e-05	SOX5	SRY-box 5 [Source:HGNC Symbol;Acc:HGNC:11201]	protein_coding	12	23529500	24562544	-1
ENSG00000167037	205.11	0.894925	0.148653	6.02022	1.74177e-09	1.66442e-07	SGSM1	small G protein signaling modulator 1 [Source:HGNC Symbol;Acc:HGNC:29410]	protein_coding	22	24806169	24927578	1
ENSG00000171617	1555.19	0.893065	0.0946821	9.43225	4.0139e-21	5.61872e-18	ENC1	ectodermal-neural cortex 1 [Source:HGNC Symbol;Acc:HGNC:3345]	protein_coding	5	74627406	74641424	-1
ENSG00000102349	22.695	0.891186	0.275989	3.22907	0.00124194	0.0185698	KLF8	Kruppel like factor 8 [Source:HGNC Symbol;Acc:HGNC:6351]	protein_coding	X	56232421	56287889	1
ENSG00000185008	539.281	0.887124	0.14442	6.14265	8.11574e-10	8.20275e-08	ROBO2	roundabout guidance receptor 2 [Source:HGNC Symbol;Acc:HGNC:10250]	protein_coding	3	75906695	77649964	1
ENSG00000171757	35.6013	0.883885	0.245204	3.60469	0.000312521	0.00604914	LRRC34	leucine rich repeat containing 34 [Source:HGNC Symbol;Acc:HGNC:28408]	protein_coding	3	169793428	169812986	-1
ENSG00000073737	208.713	0.882637	0.201198	4.38691	1.14971e-05	0.000385311	DHRS9	dehydrogenase/reductase 9 [Source:HGNC Symbol;Acc:HGNC:16888]	protein_coding	2	169064789	169096167	1
ENSG00000168621	34.4863	0.880593	0.211777	4.15811	3.20892e-05	0.000919088	GDNF	glial cell derived neurotrophic factor [Source:HGNC Symbol;Acc:HGNC:4232]	protein_coding	5	37812677	37839686	-1
ENSG00000214544	33.2744	0.879485	0.233645	3.7642	0.000167086	0.00360272	GTF2IRD2P1	GTF2I repeat domain containing 2 pseudogene 1 [Source:HGNC Symbol;Acc:HGNC:33127]	transcribed_unprocessed_pseudogene	7	73242751	73280119	-1
ENSG00000254343	15.5815	0.879014	0.301557	2.91492	0.0035578	0.0417387	AC091563.1		lincRNA	8	120052180	120056201	1
ENSG00000131370	30.4183	0.878287	0.241924	3.63043	0.000282946	0.00553852	SH3BP5	SH3 domain binding protein 5 [Source:HGNC Symbol;Acc:HGNC:10827]	protein_coding	3	15254853	15341368	-1
ENSG00000136999	68.3674	0.87278	0.172702	5.05367	4.33394e-07	2.2906e-05	NOV	nephroblastoma overexpressed [Source:HGNC Symbol;Acc:HGNC:7885]	protein_coding	8	119416306	119424353	1
ENSG00000204624	29.3562	0.872683	0.262597	3.32327	0.000889674	0.0141694	DISP3	dispatched RND transporter family member 3 [Source:HGNC Symbol;Acc:HGNC:29251]	protein_coding	1	11479166	11537584	1
ENSG00000146151	38.2973	0.87246	0.242003	3.60517	0.00031195	0.00604436	HMGCLL1	3-hydroxymethyl-3-methylglutaryl-CoA lyase like 1 [Source:HGNC Symbol;Acc:HGNC:21359]	protein_coding	6	55434369	55579214	-1
ENSG00000198723	15.6706	0.869768	0.304388	2.85743	0.00427081	0.0477835	TEX45	testis expressed 45 [Source:HGNC Symbol;Acc:HGNC:24745]	protein_coding	19	7492976	7508450	1
ENSG00000188738	23.5561	0.868496	0.268744	3.23169	0.00123062	0.0184518	FSIP2	fibrous sheath interacting protein 2 [Source:HGNC Symbol;Acc:HGNC:21675]	protein_coding	2	185738895	185833290	1
ENSG00000226891	31.7614	0.866549	0.23911	3.62406	0.000290012	0.00565577	LINC01359	long intergenic non-protein coding RNA 1359 [Source:HGNC Symbol;Acc:HGNC:50591]	processed_transcript	1	64972225	65002489	-1
ENSG00000169760	581.491	0.865226	0.205538	4.20956	2.55872e-05	0.00076736	NLGN1	neuroligin 1 [Source:HGNC Symbol;Acc:HGNC:14291]	protein_coding	3	173396284	174286644	1
ENSG00000154822	30.0558	0.864144	0.223656	3.86372	0.000111675	0.00257994	PLCL2	phospholipase C like 2 [Source:HGNC Symbol;Acc:HGNC:9064]	protein_coding	3	16802651	17090594	1
ENSG00000113396	92.5938	0.857869	0.198489	4.322	1.5462e-05	0.000492511	SLC27A6	solute carrier family 27 member 6 [Source:HGNC Symbol;Acc:HGNC:11000]	protein_coding	5	128538013	129033642	1
ENSG00000226935	25.94	0.856923	0.266263	3.21834	0.00128937	0.0190756	LINC00161	long intergenic non-protein coding RNA 161 [Source:HGNC Symbol;Acc:HGNC:17138]	lincRNA	21	28539318	28540355	1
ENSG00000280339	37.9362	0.856828	0.212991	4.02283	5.75031e-05	0.0014857	AP001528.3		TEC	11	86908990	86912238	-1
ENSG00000269984	79.981	0.854713	0.184482	4.63304	3.60342e-06	0.000140808	AC078795.1		antisense	3	169777192	169780334	-1
ENSG00000250486	25.0786	0.85418	0.272766	3.13154	0.0017389	0.0241618	FAM218A	family with sequence similarity 218 member A [Source:HGNC Symbol;Acc:HGNC:26466]	protein_coding	4	164956948	164959122	1
ENSG00000249684	160.906	0.854009	0.145328	5.87644	4.19179e-09	3.6872e-07	AC106795.2		antisense	5	177950335	177963960	1
ENSG00000106714	148.039	0.851336	0.142853	5.95951	2.52999e-09	2.31252e-07	CNTNAP3	contactin associated protein like 3 [Source:HGNC Symbol;Acc:HGNC:13834]	protein_coding	9	39072767	39288315	-1
ENSG00000168907	73.1941	0.850113	0.227235	3.74111	0.000183207	0.00387482	PLA2G4F	phospholipase A2 group IVF [Source:HGNC Symbol;Acc:HGNC:27396]	protein_coding	15	42139034	42156636	-1
ENSG00000172986	61.6121	0.849283	0.172022	4.93707	7.93063e-07	3.8416e-05	GXYLT2	glucoside xylosyltransferase 2 [Source:HGNC Symbol;Acc:HGNC:33383]	protein_coding	3	72888073	72998138	1
ENSG00000134716	62.0917	0.843429	0.224458	3.75762	0.000171537	0.00366398	CYP2J2	cytochrome P450 family 2 subfamily J member 2 [Source:HGNC Symbol;Acc:HGNC:2634]	protein_coding	1	59893308	59926790	-1
ENSG00000134769	22.0442	0.842157	0.287367	2.9306	0.00338307	0.0401821	DTNA	dystrobrevin alpha [Source:HGNC Symbol;Acc:HGNC:3057]	protein_coding	18	34493290	34891844	1
ENSG00000272425	153.597	0.84022	0.134517	6.24619	4.20598e-10	4.62944e-08	AC009902.3		lincRNA	8	81275399	81277570	-1
ENSG00000215262	63.3153	0.836652	0.227899	3.67115	0.00024146	0.00484834	KCNU1	potassium calcium-activated channel subfamily U member 1 [Source:HGNC Symbol;Acc:HGNC:18867]	protein_coding	8	36784324	36936128	1
ENSG00000144730	293.44	0.832149	0.134205	6.20058	5.62548e-10	5.94293e-08	IL17RD	interleukin 17 receptor D [Source:HGNC Symbol;Acc:HGNC:17616]	protein_coding	3	57089982	57170306	-1
ENSG00000198963	300.063	0.828228	0.181225	4.57015	4.87376e-06	0.000182618	RORB	RAR related orphan receptor B [Source:HGNC Symbol;Acc:HGNC:10259]	protein_coding	9	74497365	74693177	1
ENSG00000150361	2763.36	0.826889	0.16059	5.14906	2.61795e-07	1.46375e-05	KLHL1	kelch like family member 1 [Source:HGNC Symbol;Acc:HGNC:6352]	protein_coding	13	69700594	70108493	-1
ENSG00000267152	43.386	0.82606	0.20222	4.08496	4.40851e-05	0.00119897	AC093227.1		lincRNA	19	37728586	37730643	-1
ENSG00000186868	328.054	0.825507	0.155026	5.32496	1.00975e-07	6.22589e-06	MAPT	microtubule associated protein tau [Source:HGNC Symbol;Acc:HGNC:6893]	protein_coding	17	45894382	46028334	1
ENSG00000277363	181.183	0.823442	0.149603	5.50416	3.70924e-08	2.57358e-06	SRCIN1	SRC kinase signaling inhibitor 1 [Source:HGNC Symbol;Acc:HGNC:29506]	protein_coding	17	38530016	38605930	-1
ENSG00000163053	193.009	0.820214	0.147842	5.54793	2.89072e-08	2.05309e-06	SLC16A14	solute carrier family 16 member 14 [Source:HGNC Symbol;Acc:HGNC:26417]	protein_coding	2	230034974	230068999	-1
ENSG00000132932	220.394	0.817346	0.21107	3.87239	0.000107774	0.00250358	ATP8A2	ATPase phospholipid transporting 8A2 [Source:HGNC Symbol;Acc:HGNC:13533]	protein_coding	13	25372071	26025851	1
ENSG00000162981	1138.24	0.815058	0.103659	7.8629	3.75354e-15	1.16045e-12	FAM84A	family with sequence similarity 84 member A [Source:HGNC Symbol;Acc:HGNC:20743]	protein_coding	2	14632686	14650814	1
ENSG00000174749	68.6396	0.814939	0.179746	4.53384	5.79215e-06	0.000212882	FAM241A	family with sequence similarity 241 member A [Source:HGNC Symbol;Acc:HGNC:26813]	protein_coding	4	112145397	112195256	1
ENSG00000068615	134.297	0.814523	0.162798	5.00329	5.63613e-07	2.87593e-05	REEP1	receptor accessory protein 1 [Source:HGNC Symbol;Acc:HGNC:25786]	protein_coding	2	86213993	86338083	-1
ENSG00000127152	49.5953	0.814349	0.20075	4.05652	4.98087e-05	0.0013238	BCL11B	B cell CLL/lymphoma 11B [Source:HGNC Symbol;Acc:HGNC:13222]	protein_coding	14	99169287	99271524	-1
ENSG00000102043	43.5674	0.814324	0.189473	4.29783	1.72475e-05	0.000540377	MTMR8	myotubularin related protein 8 [Source:HGNC Symbol;Acc:HGNC:16825]	protein_coding	X	64268081	64395431	-1
ENSG00000153234	300.498	0.814256	0.176584	4.61116	4.00437e-06	0.000154473	NR4A2	nuclear receptor subfamily 4 group A member 2 [Source:HGNC Symbol;Acc:HGNC:7981]	protein_coding	2	156324432	156342348	-1
ENSG00000171385	39.3748	0.81085	0.264039	3.07095	0.00213377	0.028195	KCND3	potassium voltage-gated channel subfamily D member 3 [Source:HGNC Symbol;Acc:HGNC:6239]	protein_coding	1	111770662	111989155	-1
ENSG00000176406	32.1494	0.803345	0.229945	3.49365	0.000476474	0.00850332	RIMS2	regulating synaptic membrane exocytosis 2 [Source:HGNC Symbol;Acc:HGNC:17283]	protein_coding	8	103500748	104256094	1
ENSG00000147257	23.9488	0.799239	0.254823	3.13644	0.00171011	0.0238564	GPC3	glypican 3 [Source:HGNC Symbol;Acc:HGNC:4451]	protein_coding	X	133535745	133985895	-1
ENSG00000139910	360.475	0.797857	0.118809	6.71545	1.87486e-11	2.64532e-09	NOVA1	NOVA alternative splicing regulator 1 [Source:HGNC Symbol;Acc:HGNC:7886]	protein_coding	14	26443093	26597754	-1
ENSG00000186212	23.2728	0.79747	0.275611	2.89346	0.00381021	0.0439638	SOWAHB	sosondowah ankyrin repeat domain family member B [Source:HGNC Symbol;Acc:HGNC:32958]	protein_coding	4	76894928	76898147	-1
ENSG00000228486	38.8586	0.796732	0.231858	3.43629	0.000589745	0.0101708	C2orf92	chromosome 2 open reading frame 92 [Source:HGNC Symbol;Acc:HGNC:49272]	protein_coding	2	97664217	97703064	1
ENSG00000139289	212.067	0.795435	0.150835	5.27353	1.33824e-07	8.0613e-06	PHLDA1	pleckstrin homology like domain family A member 1 [Source:HGNC Symbol;Acc:HGNC:8933]	protein_coding	12	76025447	76033932	-1
ENSG00000138639	415.599	0.793932	0.115726	6.86045	6.86429e-12	1.06109e-09	ARHGAP24	Rho GTPase activating protein 24 [Source:HGNC Symbol;Acc:HGNC:25361]	protein_coding	4	85475114	86002670	1
ENSG00000173213	24.9472	0.791005	0.229906	3.44055	0.000580523	0.0100613	TUBB8P12	tubulin beta 8 pseudogene 12 [Source:HGNC Symbol;Acc:HGNC:24983]	protein_coding	18	47390	49557	-1
ENSG00000279080	21.4896	0.787625	0.276532	2.84822	0.00439642	0.0488509	AL022322.2		antisense	22	38130216	38150612	1
ENSG00000132561	49.5303	0.783618	0.17505	4.47654	7.58617e-06	0.000268492	MATN2	matrilin 2 [Source:HGNC Symbol;Acc:HGNC:6908]	protein_coding	8	97868840	98036716	1
ENSG00000113555	22.2639	0.783032	0.243876	3.21077	0.00132378	0.0194614	PCDH12	protocadherin 12 [Source:HGNC Symbol;Acc:HGNC:8657]	protein_coding	5	141943585	141969741	-1
ENSG00000186806	209.475	0.780798	0.141672	5.51129	3.56209e-08	2.47966e-06	VSIG10L	V-set and immunoglobulin domain containing 10 like [Source:HGNC Symbol;Acc:HGNC:27111]	protein_coding	19	51331536	51342124	-1
ENSG00000187123	247.607	0.779605	0.132391	5.88864	3.89386e-09	3.47262e-07	LYPD6	LY6/PLAUR domain containing 6 [Source:HGNC Symbol;Acc:HGNC:28751]	protein_coding	2	149329985	149474148	1
ENSG00000149243	203.604	0.779186	0.112328	6.93668	4.0141e-12	6.54173e-10	KLHL35	kelch like family member 35 [Source:HGNC Symbol;Acc:HGNC:26597]	protein_coding	11	75422394	75430629	-1
ENSG00000136161	56.3647	0.776145	0.188016	4.12808	3.65804e-05	0.00103087	RCBTB2	RCC1 and BTB domain containing protein 2 [Source:HGNC Symbol;Acc:HGNC:1914]	protein_coding	13	48488959	48533256	-1
ENSG00000196284	87.0193	0.770355	0.159336	4.83478	1.33292e-06	5.96212e-05	SUPT3H	SPT3 homolog, SAGA and STAGA complex component [Source:HGNC Symbol;Acc:HGNC:11466]	protein_coding	6	44809317	45377953	-1
ENSG00000165359	50.67	0.768858	0.203967	3.76952	0.000163562	0.00354125	INTS6L	integrator complex subunit 6 like [Source:HGNC Symbol;Acc:HGNC:27334]	protein_coding	X	135520643	135582510	1
ENSG00000254027	63.6515	0.768767	0.172362	4.46018	8.18906e-06	0.000286454	AC009902.2		antisense	8	81279871	81281446	-1
ENSG00000164879	101.602	0.767992	0.171247	4.48471	7.30132e-06	0.000259722	CA3	carbonic anhydrase 3 [Source:HGNC Symbol;Acc:HGNC:1374]	protein_coding	8	85373436	85449040	1
ENSG00000114805	42.7897	0.767416	0.190134	4.03619	5.43265e-05	0.0014189	PLCH1	phospholipase C eta 1 [Source:HGNC Symbol;Acc:HGNC:29185]	protein_coding	3	155375580	155745067	-1
ENSG00000271833	33.0078	0.765023	0.203473	3.75982	0.000170034	0.00364758	AL445222.1		sense_intronic	9	127366770	127367397	1
ENSG00000149212	6178.45	0.7629	0.140505	5.4297	5.64495e-08	3.77942e-06	SESN3	sestrin 3 [Source:HGNC Symbol;Acc:HGNC:23060]	protein_coding	11	95165513	95232541	-1
ENSG00000278530	75.8604	0.760374	0.189106	4.02088	5.7982e-05	0.00149253	CHMP1B2P	charged multivesicular body protein 1B2, pseudogene [Source:HGNC Symbol;Acc:HGNC:49380]	transcribed_unitary_pseudogene	X	80228489	80335364	-1
ENSG00000181751	839.454	0.757465	0.115157	6.57769	4.77819e-11	6.12512e-09	C5orf30	chromosome 5 open reading frame 30 [Source:HGNC Symbol;Acc:HGNC:25052]	protein_coding	5	103258702	103278660	1
ENSG00000228492	155.31	0.757404	0.118901	6.37001	1.89014e-10	2.19538e-08	RAB11FIP1P1	RAB11 family interacting protein 1 pseudogene 1 [Source:HGNC Symbol;Acc:HGNC:42366]	processed_pseudogene	X	74202834	74204595	1
ENSG00000166750	257.85	0.755365	0.146769	5.14663	2.65204e-07	1.47888e-05	SLFN5	schlafen family member 5 [Source:HGNC Symbol;Acc:HGNC:28286]	protein_coding	17	35243036	35273655	1
ENSG00000137571	864.361	0.755317	0.105682	7.1471	8.86331e-13	1.69394e-10	SLCO5A1	solute carrier organic anion transporter family member 5A1 [Source:HGNC Symbol;Acc:HGNC:19046]	protein_coding	8	69667047	69835064	-1
ENSG00000157388	206.056	0.755306	0.148364	5.09091	3.56356e-07	1.92588e-05	CACNA1D	calcium voltage-gated channel subunit alpha1 D [Source:HGNC Symbol;Acc:HGNC:1391]	protein_coding	3	53328963	53813733	1
ENSG00000177189	8192.3	0.754963	0.161162	4.68449	2.80653e-06	0.000113247	RPS6KA3	ribosomal protein S6 kinase A3 [Source:HGNC Symbol;Acc:HGNC:10432]	protein_coding	X	20149911	20267519	-1
ENSG00000081138	255.562	0.754927	0.143202	5.27175	1.35128e-07	8.11657e-06	CDH7	cadherin 7 [Source:HGNC Symbol;Acc:HGNC:1766]	protein_coding	18	65750252	65890341	1
ENSG00000130477	20.8224	0.753336	0.259928	2.89825	0.0037525	0.0434888	UNC13A	unc-13 homolog A [Source:HGNC Symbol;Acc:HGNC:23150]	protein_coding	19	17601328	17688365	-1
ENSG00000160323	44.6428	0.751515	0.194242	3.86895	0.000109304	0.00253072	ADAMTS13	ADAM metallopeptidase with thrombospondin type 1 motif 13 [Source:HGNC Symbol;Acc:HGNC:1366]	protein_coding	9	133414358	133459402	1
ENSG00000266714	293.03	0.749658	0.120382	6.22735	4.74397e-10	5.11448e-08	MYO15B	myosin XVB [Source:HGNC Symbol;Acc:HGNC:14083]	protein_coding	17	75588058	75626501	1
ENSG00000283378	42.612	0.746255	0.177065	4.21459	2.50227e-05	0.000751504	BX088645.1		protein_coding	9	61330717	61453030	1
ENSG00000137642	838.827	0.74536	0.121108	6.15451	7.53082e-10	7.64833e-08	SORL1	sortilin related receptor 1 [Source:HGNC Symbol;Acc:HGNC:11185]	protein_coding	11	121452203	121633693	1
ENSG00000249129	51.6481	0.740095	0.240699	3.07477	0.00210665	0.0279597	SUDS3P1	SDS3 homolog, SIN3A corepressor complex component pseudogene 1 [Source:HGNC Symbol;Acc:HGNC:44000]	processed_pseudogene	5	177971316	177972281	1
ENSG00000284308	21.3274	0.739871	0.243484	3.03869	0.00237612	0.0307215	C2orf81	chromosome 2 open reading frame 81 [Source:HGNC Symbol;Acc:HGNC:34350]	protein_coding	2	74414176	74421591	-1
ENSG00000197380	31.9401	0.738561	0.20594	3.5863	0.000335408	0.00639283	DACT3	dishevelled binding antagonist of beta catenin 3 [Source:HGNC Symbol;Acc:HGNC:30745]	protein_coding	19	46647612	46661138	-1
ENSG00000185875	218.447	0.732607	0.13768	5.32107	1.0316e-07	6.3413e-06	THNSL1	threonine synthase like 1 [Source:HGNC Symbol;Acc:HGNC:26160]	protein_coding	10	25016658	25026664	1
ENSG00000101265	1201.16	0.73225	0.133615	5.48029	4.24622e-08	2.88894e-06	RASSF2	Ras association domain family member 2 [Source:HGNC Symbol;Acc:HGNC:9883]	protein_coding	20	4780023	4823645	-1
ENSG00000215630	25.6806	0.731877	0.243047	3.01126	0.00260169	0.0328697	GUSBP9	glucuronidase, beta pseudogene 9 [Source:HGNC Symbol;Acc:HGNC:42323]	unprocessed_pseudogene	5	71197646	71208130	-1
ENSG00000082196	64.5554	0.72554	0.211905	3.42389	0.000617315	0.0105169	C1QTNF3	C1q and TNF related 3 [Source:HGNC Symbol;Acc:HGNC:14326]	protein_coding	5	34019448	34043832	-1
ENSG00000128965	65.573	0.72241	0.222695	3.24395	0.00117885	0.0177656	CHAC1	ChaC glutathione specific gamma-glutamylcyclotransferase 1 [Source:HGNC Symbol;Acc:HGNC:28680]	protein_coding	15	40952962	40956519	1
ENSG00000137393	123.296	0.722008	0.166673	4.33188	1.4784e-05	0.000475964	RNF144B	ring finger protein 144B [Source:HGNC Symbol;Acc:HGNC:21578]	protein_coding	6	18387350	18468874	1
ENSG00000054690	994.442	0.721939	0.122109	5.91223	3.37506e-09	3.05102e-07	PLEKHH1	pleckstrin homology, MyTH4 and FERM domain containing H1 [Source:HGNC Symbol;Acc:HGNC:17733]	protein_coding	14	67533301	67589612	1
ENSG00000233110	27.8244	0.721297	0.233653	3.08705	0.00202155	0.0270787	AC093797.1		antisense	4	185587909	185594003	1
ENSG00000272944	90.9009	0.719268	0.163424	4.40123	1.0764e-05	0.000362646	AC079834.2		antisense	2	221572506	221574454	1
ENSG00000240038	182.727	0.719142	0.18219	3.9472	7.9069e-05	0.00193512	AMY2B	amylase, alpha 2B (pancreatic) [Source:HGNC Symbol;Acc:HGNC:478]	protein_coding	1	103553815	103579534	1
ENSG00000123612	27.9091	0.718025	0.237107	3.02827	0.00245961	0.0315505	ACVR1C	activin A receptor type 1C [Source:HGNC Symbol;Acc:HGNC:18123]	protein_coding	2	157526767	157629005	-1
ENSG00000187720	283	0.718013	0.138611	5.18006	2.21818e-07	1.27412e-05	THSD4	thrombospondin type 1 domain containing 4 [Source:HGNC Symbol;Acc:HGNC:25835]	protein_coding	15	71096952	71783383	1
ENSG00000240204	55.846	0.711152	0.184879	3.84658	0.000119777	0.00273704	SMKR1	small lysine rich protein 1 [Source:HGNC Symbol;Acc:HGNC:43561]	protein_coding	7	129502479	129512932	1
ENSG00000106123	75.5433	0.709399	0.176324	4.02327	5.73948e-05	0.0014857	EPHB6	EPH receptor B6 [Source:HGNC Symbol;Acc:HGNC:3396]	protein_coding	7	142855061	142871094	1
ENSG00000133943	39.2786	0.709085	0.200845	3.5305	0.000414773	0.00758901	DGLUCY	D-glutamate cyclase [Source:HGNC Symbol;Acc:HGNC:20498]	protein_coding	14	91060333	91225632	1
ENSG00000275945	37.3967	0.706719	0.229307	3.08197	0.00205633	0.0274826	EIF3FP1	eukaryotic translation initiation factor 3 subunit F pseudogene 1 [Source:HGNC Symbol;Acc:HGNC:3276]	processed_pseudogene	21	10330732	10331537	1
ENSG00000106025	219.741	0.704781	0.188524	3.73841	0.000185191	0.00390958	TSPAN12	tetraspanin 12 [Source:HGNC Symbol;Acc:HGNC:21641]	protein_coding	7	120787320	120858402	-1
ENSG00000127588	122.619	0.703839	0.215165	3.27116	0.00107109	0.0163713	GNG13	G protein subunit gamma 13 [Source:HGNC Symbol;Acc:HGNC:14131]	protein_coding	16	798041	800733	-1
ENSG00000154310	46.0333	0.703099	0.204804	3.43303	0.000596882	0.0102602	TNIK	TRAF2 and NCK interacting kinase [Source:HGNC Symbol;Acc:HGNC:30765]	protein_coding	3	171061339	171460408	-1
ENSG00000181634	108.084	0.699952	0.228263	3.06642	0.00216636	0.0284824	TNFSF15	TNF superfamily member 15 [Source:HGNC Symbol;Acc:HGNC:11931]	protein_coding	9	114784635	114806126	-1
ENSG00000189157	174.719	0.698114	0.16739	4.17058	3.03823e-05	0.000881004	FAM47E	family with sequence similarity 47 member E [Source:HGNC Symbol;Acc:HGNC:34343]	protein_coding	4	76214040	76283780	1
ENSG00000129167	40.0385	0.695517	0.231767	3.00094	0.0026915	0.0337208	TPH1	tryptophan hydroxylase 1 [Source:HGNC Symbol;Acc:HGNC:12008]	protein_coding	11	18017564	18042426	-1
ENSG00000237489	25.2232	0.694704	0.220957	3.14407	0.00166617	0.0233675	C10orf143	chromosome 10 open reading frame 143 [Source:HGNC Symbol;Acc:HGNC:48677]	protein_coding	10	130020025	130110817	-1
ENSG00000198947	110.158	0.694002	0.185721	3.73679	0.000186385	0.0039288	DMD	dystrophin [Source:HGNC Symbol;Acc:HGNC:2928]	protein_coding	X	31097677	33339441	-1
ENSG00000172159	42.5238	0.692922	0.194911	3.55507	0.000377885	0.00702485	FRMD3	FERM domain containing 3 [Source:HGNC Symbol;Acc:HGNC:24125]	protein_coding	9	83242990	83538546	-1
ENSG00000152894	85.1361	0.692876	0.194662	3.55938	0.000371728	0.0069527	PTPRK	protein tyrosine phosphatase, receptor type K [Source:HGNC Symbol;Acc:HGNC:9674]	protein_coding	6	127968779	128520674	-1
ENSG00000198300	292.806	0.691532	0.131919	5.24208	1.58777e-07	9.40272e-06	PEG3	paternally expressed 3 [Source:HGNC Symbol;Acc:HGNC:8826]	protein_coding	19	56810083	56840728	-1
ENSG00000184381	218.086	0.689964	0.119374	5.77987	7.47572e-09	6.16322e-07	PLA2G6	phospholipase A2 group VI [Source:HGNC Symbol;Acc:HGNC:9039]	protein_coding	22	38111495	38205690	-1
ENSG00000137821	394.058	0.687026	0.175267	3.91989	8.85876e-05	0.00211634	LRRC49	leucine rich repeat containing 49 [Source:HGNC Symbol;Acc:HGNC:25965]	protein_coding	15	70853239	71053657	1
ENSG00000185920	952.463	0.686388	0.126766	5.4146	6.14259e-08	4.07368e-06	PTCH1	patched 1 [Source:HGNC Symbol;Acc:HGNC:9585]	protein_coding	9	95442980	95517057	-1
ENSG00000134253	656.064	0.684776	0.0902455	7.58792	3.25072e-14	8.03998e-12	TRIM45	tripartite motif containing 45 [Source:HGNC Symbol;Acc:HGNC:19018]	protein_coding	1	117111060	117122587	-1
ENSG00000132470	94.6903	0.682731	0.211369	3.23005	0.0012377	0.0185197	ITGB4	integrin subunit beta 4 [Source:HGNC Symbol;Acc:HGNC:6158]	protein_coding	17	75721328	75757818	1
ENSG00000115738	1848.21	0.678417	0.148378	4.57224	4.82539e-06	0.0001818	ID2	inhibitor of DNA binding 2 [Source:HGNC Symbol;Acc:HGNC:5361]	protein_coding	2	8678845	8684453	1
ENSG00000165028	34.4019	0.676423	0.195217	3.46498	0.000530268	0.00932093	NIPSNAP3B	nipsnap homolog 3B [Source:HGNC Symbol;Acc:HGNC:23641]	protein_coding	9	104764157	104777457	1
ENSG00000136854	34.9572	0.676094	0.219017	3.08695	0.00202224	0.0270787	STXBP1	syntaxin binding protein 1 [Source:HGNC Symbol;Acc:HGNC:11444]	protein_coding	9	127579370	127696027	1
ENSG00000104081	196.333	0.674619	0.169619	3.97727	6.9711e-05	0.00173592	BMF	Bcl2 modifying factor [Source:HGNC Symbol;Acc:HGNC:24132]	protein_coding	15	40087890	40108892	-1
ENSG00000250241	71.6643	0.671944	0.211668	3.17451	0.00150088	0.0215927	AC105383.1		lincRNA	4	133075311	133149116	-1
ENSG00000279930	59.6133	0.669074	0.181586	3.68461	0.00022905	0.0046435	AL032819.2		TEC	16	1437154	1439315	1
ENSG00000188859	35.0385	0.668926	0.218127	3.06669	0.00216446	0.0284757	FAM78B	family with sequence similarity 78 member B [Source:HGNC Symbol;Acc:HGNC:13495]	protein_coding	1	166057426	166166969	-1
ENSG00000125266	807.227	0.668905	0.134411	4.97658	6.4718e-07	3.20889e-05	EFNB2	ephrin B2 [Source:HGNC Symbol;Acc:HGNC:3227]	protein_coding	13	106489731	106535662	-1
ENSG00000126091	77.18	0.668795	0.182723	3.66015	0.000252066	0.00502292	ST3GAL3	ST3 beta-galactoside alpha-2,3-sialyltransferase 3 [Source:HGNC Symbol;Acc:HGNC:10866]	protein_coding	1	43705824	43931165	1
ENSG00000183935	278.864	0.66593	0.110209	6.04243	1.51807e-09	1.48439e-07	HTR7P1	5-hydroxytryptamine receptor 7 pseudogene 1 [Source:HGNC Symbol;Acc:HGNC:30411]	transcribed_processed_pseudogene	12	13000420	13004830	1
ENSG00000277693	72.1083	0.665701	0.213628	3.11617	0.00183218	0.0251916	AP003900.1		lincRNA	21	10328411	10342737	-1
ENSG00000279108	25.3647	0.663847	0.226645	2.92901	0.00340041	0.0403197	AC008537.3		TEC	19	40840159	40842039	1
ENSG00000178162	6237.68	0.662355	0.15221	4.35159	1.35151e-05	0.000440508	FAR2P2	fatty acyl-CoA reductase 2 pseudogene 2 [Source:HGNC Symbol;Acc:HGNC:49279]	transcribed_unprocessed_pseudogene	2	130416755	130431363	-1
ENSG00000145506	56.6299	0.662084	0.21501	3.07933	0.0020747	0.0276578	NKD2	naked cuticle homolog 2 [Source:HGNC Symbol;Acc:HGNC:17046]	protein_coding	5	1008829	1038943	1
ENSG00000214081	535.627	0.661671	0.171551	3.85699	0.000114794	0.0026375	CYP4F30P	cytochrome P450 family 4 subfamily F member 30, pseudogene [Source:HGNC Symbol;Acc:HGNC:25270]	transcribed_unprocessed_pseudogene	2	130680050	130685863	1
ENSG00000197860	821.647	0.660851	0.107371	6.15484	7.51549e-10	7.64833e-08	SGTB	small glutamine rich tetratricopeptide repeat containing beta [Source:HGNC Symbol;Acc:HGNC:23567]	protein_coding	5	65665928	65723035	-1
ENSG00000230091	31.9452	0.658907	0.207619	3.17364	0.0015054	0.0216323	TMEM254-AS1	TMEM254 antisense RNA 1 [Source:HGNC Symbol;Acc:HGNC:27340]	antisense	10	80046860	80078912	-1
ENSG00000219201	179.752	0.657825	0.151434	4.34398	1.39926e-05	0.00045396	AC138392.1		processed_pseudogene	1	77810861	77811781	-1
ENSG00000198133	27.5923	0.655358	0.220192	2.9763	0.00291747	0.0360789	TMEM229B	transmembrane protein 229B [Source:HGNC Symbol;Acc:HGNC:20130]	protein_coding	14	67447084	67533739	-1
ENSG00000100802	203.011	0.655147	0.116324	5.6321	1.78023e-08	1.32716e-06	C14orf93	chromosome 14 open reading frame 93 [Source:HGNC Symbol;Acc:HGNC:20162]	protein_coding	14	22985908	23010166	-1
ENSG00000111145	63.8787	0.651994	0.163732	3.98208	6.8314e-05	0.00170972	ELK3	ELK3, ETS transcription factor [Source:HGNC Symbol;Acc:HGNC:3325]	protein_coding	12	96194382	96269835	1
ENSG00000205863	261.674	0.651418	0.123118	5.291	1.21648e-07	7.41274e-06	C1QTNF9B	C1q and TNF related 9B [Source:HGNC Symbol;Acc:HGNC:34072]	protein_coding	13	23890525	23902655	-1
ENSG00000214595	32.4897	0.651404	0.221136	2.94572	0.00322202	0.0386425	EML6	echinoderm microtubule associated protein like 6 [Source:HGNC Symbol;Acc:HGNC:35412]	protein_coding	2	54723499	54972025	1
ENSG00000151491	302.146	0.651097	0.12489	5.21337	1.85443e-07	1.07695e-05	EPS8	epidermal growth factor receptor pathway substrate 8 [Source:HGNC Symbol;Acc:HGNC:3420]	protein_coding	12	15620158	15882329	-1
ENSG00000187634	163.349	0.650302	0.168045	3.86982	0.000108916	0.00252453	SAMD11	sterile alpha motif domain containing 11 [Source:HGNC Symbol;Acc:HGNC:28706]	protein_coding	1	923928	944581	1
ENSG00000187398	1037.3	0.649524	0.143078	4.53964	5.63494e-06	0.00020783	LUZP2	leucine zipper protein 2 [Source:HGNC Symbol;Acc:HGNC:23206]	protein_coding	11	24496970	25082631	1
ENSG00000075213	448.378	0.649194	0.182147	3.56412	0.000365076	0.00686494	SEMA3A	semaphorin 3A [Source:HGNC Symbol;Acc:HGNC:10723]	protein_coding	7	83955777	84492724	-1
ENSG00000100228	55.7997	0.648264	0.173004	3.74711	0.000178881	0.00380629	RAB36	RAB36, member RAS oncogene family [Source:HGNC Symbol;Acc:HGNC:9775]	protein_coding	22	23145326	23164350	1
ENSG00000274114	28.7072	0.647428	0.226073	2.8638	0.00418592	0.0470112	AC004706.3		transcribed_unprocessed_pseudogene	17	6657034	6693577	1
ENSG00000064042	800.622	0.646847	0.108061	5.98594	2.15139e-09	1.99245e-07	LIMCH1	LIM and calponin homology domains 1 [Source:HGNC Symbol;Acc:HGNC:29191]	protein_coding	4	41359607	41700044	1
ENSG00000246859	1346.21	0.646755	0.111685	5.79087	7.00245e-09	5.81867e-07	STARD4-AS1	STARD4 antisense RNA 1 [Source:HGNC Symbol;Acc:HGNC:44117]	antisense	5	111512226	111739726	1
ENSG00000178773	435.25	0.645453	0.139804	4.61684	3.89634e-06	0.000151131	CPNE7	copine 7 [Source:HGNC Symbol;Acc:HGNC:2320]	protein_coding	16	89575768	89597246	1
ENSG00000239402	998.421	0.645187	0.154291	4.18163	2.89428e-05	0.000848624	CYP4F62P	cytochrome P450 family 4 subfamily F member 62, pseudogene [Source:HGNC Symbol;Acc:HGNC:39956]	transcribed_unprocessed_pseudogene	2	130429827	130441413	-1
ENSG00000177707	1677.64	0.642759	0.164372	3.91038	9.21497e-05	0.00218406	NECTIN3	nectin cell adhesion molecule 3 [Source:HGNC Symbol;Acc:HGNC:17664]	protein_coding	3	111070071	111275563	1
ENSG00000169668	36.7089	0.64227	0.197048	3.25946	0.00111626	0.0169437	BCRP2	breakpoint cluster region pseudogene 2 [Source:HGNC Symbol;Acc:HGNC:1015]	transcribed_unprocessed_pseudogene	22	21103016	21122285	1
ENSG00000021826	240.865	0.642259	0.152931	4.19966	2.67313e-05	0.000794232	CPS1	carbamoyl-phosphate synthase 1 [Source:HGNC Symbol;Acc:HGNC:2323]	protein_coding	2	210477682	210679107	1
ENSG00000153093	35.1271	0.635589	0.201801	3.14959	0.00163502	0.0229897	ACOXL	acyl-CoA oxidase like [Source:HGNC Symbol;Acc:HGNC:25621]	protein_coding	2	110732573	111118222	1
ENSG00000230646	421.432	0.634612	0.155302	4.08631	4.38284e-05	0.0011948	KLF2P2	Kruppel like factor 2 pseudogene 2 [Source:HGNC Symbol;Acc:HGNC:49281]	processed_pseudogene	2	130427731	130429225	1
ENSG00000196739	514.25	0.632474	0.125154	5.05356	4.33649e-07	2.2906e-05	COL27A1	collagen type XXVII alpha 1 chain [Source:HGNC Symbol;Acc:HGNC:22986]	protein_coding	9	114155560	114312511	1
ENSG00000173511	235.269	0.632359	0.192911	3.27799	0.0010455	0.0160905	VEGFB	vascular endothelial growth factor B [Source:HGNC Symbol;Acc:HGNC:12681]	protein_coding	11	64234538	64238793	1
ENSG00000165730	49.395	0.632341	0.196248	3.22215	0.00127231	0.0189116	STOX1	storkhead box 1 [Source:HGNC Symbol;Acc:HGNC:23508]	protein_coding	10	68827541	68895432	1
ENSG00000137834	69.6098	0.63159	0.184227	3.42832	0.000607328	0.0103846	SMAD6	SMAD family member 6 [Source:HGNC Symbol;Acc:HGNC:6772]	protein_coding	15	66702228	66782848	1
ENSG00000072195	167.095	0.631337	0.129857	4.8618	1.16323e-06	5.32781e-05	SPEG	SPEG complex locus [Source:HGNC Symbol;Acc:HGNC:16901]	protein_coding	2	219434846	219498287	1
ENSG00000129595	106.779	0.627154	0.146138	4.29151	1.77462e-05	0.000555176	EPB41L4A	erythrocyte membrane protein band 4.1 like 4A [Source:HGNC Symbol;Acc:HGNC:13278]	protein_coding	5	112142441	112419316	-1
ENSG00000265972	10993.1	0.627049	0.110794	5.65958	1.51746e-08	1.15168e-06	TXNIP	thioredoxin interacting protein [Source:HGNC Symbol;Acc:HGNC:16952]	protein_coding	1	145992435	145996600	-1
ENSG00000160179	191.984	0.626548	0.162132	3.86443	0.000111347	0.00257519	ABCG1	ATP binding cassette subfamily G member 1 [Source:HGNC Symbol;Acc:HGNC:73]	protein_coding	21	42199689	42297244	1
ENSG00000162927	194.693	0.626441	0.131318	4.77043	1.83837e-06	7.90347e-05	PUS10	pseudouridylate synthase 10 [Source:HGNC Symbol;Acc:HGNC:26505]	protein_coding	2	60940222	61018259	-1
ENSG00000092377	88.4319	0.625482	0.178691	3.50035	0.000464651	0.00833875	TBL1Y	transducin beta like 1 Y-linked [Source:HGNC Symbol;Acc:HGNC:18502]	protein_coding	Y	6910686	7091683	1
ENSG00000155792	617.51	0.624761	0.128556	4.85982	1.17493e-06	5.36969e-05	DEPTOR	DEP domain containing MTOR interacting protein [Source:HGNC Symbol;Acc:HGNC:22953]	protein_coding	8	119873717	120050913	1
ENSG00000116254	27.0023	0.623783	0.211826	2.94479	0.00323177	0.0386911	CHD5	chromodomain helicase DNA binding protein 5 [Source:HGNC Symbol;Acc:HGNC:16816]	protein_coding	1	6101793	6180123	-1
ENSG00000167371	226.913	0.623364	0.123969	5.02839	4.9461e-07	2.57381e-05	PRRT2	proline rich transmembrane protein 2 [Source:HGNC Symbol;Acc:HGNC:30500]	protein_coding	16	29811382	29815892	1
ENSG00000254335	50.8931	0.623066	0.170957	3.64458	0.000267828	0.00528194	CDH12P1	cadherin 12 pseudogene 1 [Source:HGNC Symbol;Acc:HGNC:37698]	unprocessed_pseudogene	5	70860285	70860579	-1
ENSG00000267221	84.2649	0.622989	0.153047	4.07057	4.68989e-05	0.00125599	C17orf113	chromosome 17 open reading frame 113 [Source:HGNC Symbol;Acc:HGNC:53437]	protein_coding	17	42038232	42050614	-1
ENSG00000134042	84.1712	0.622594	0.193012	3.22568	0.00125675	0.0187647	MRO	maestro [Source:HGNC Symbol;Acc:HGNC:24121]	protein_coding	18	50795120	50825402	-1
ENSG00000144061	138.278	0.620914	0.183184	3.38957	0.000700034	0.0116707	NPHP1	nephrocystin 1 [Source:HGNC Symbol;Acc:HGNC:7905]	protein_coding	2	110122311	110205066	-1
ENSG00000079101	40.5717	0.619418	0.192444	3.21868	0.0012878	0.0190658	CLUL1	clusterin like 1 [Source:HGNC Symbol;Acc:HGNC:2096]	protein_coding	18	596988	650334	1
ENSG00000171435	262.177	0.618921	0.160743	3.85038	0.000117934	0.00269784	KSR2	kinase suppressor of ras 2 [Source:HGNC Symbol;Acc:HGNC:18610]	protein_coding	12	117453012	117968983	-1
ENSG00000251634	137.833	0.618874	0.188226	3.28792	0.00100931	0.0156711	AC145138.1		unprocessed_pseudogene	5	71102898	71128753	-1
ENSG00000182134	116.591	0.615297	0.163687	3.75898	0.000170608	0.00365617	TDRKH	tudor and KH domain containing [Source:HGNC Symbol;Acc:HGNC:11713]	protein_coding	1	151770107	151791416	-1
ENSG00000111981	87.096	0.615283	0.16037	3.83664	0.000124728	0.00281502	ULBP1	UL16 binding protein 1 [Source:HGNC Symbol;Acc:HGNC:14893]	protein_coding	6	149964007	149973710	1
ENSG00000099725	619.358	0.611307	0.158273	3.86235	0.000112301	0.0025887	PRKY	protein kinase, Y-linked, pseudogene [Source:HGNC Symbol;Acc:HGNC:9444]	transcribed_unprocessed_pseudogene	Y	7273972	7381548	1
ENSG00000120549	107.232	0.607624	0.208121	2.91957	0.00350519	0.0412827	KIAA1217	KIAA1217 [Source:HGNC Symbol;Acc:HGNC:25428]	protein_coding	10	23694746	24547848	1
ENSG00000279741	32.8854	0.606256	0.199726	3.03545	0.00240178	0.0309202	AC007342.8		TEC	16	53389886	53390563	1
ENSG00000138449	55.1107	0.604189	0.171922	3.51432	0.000440882	0.00799712	SLC40A1	solute carrier family 40 member 1 [Source:HGNC Symbol;Acc:HGNC:10909]	protein_coding	2	189560579	189583758	-1
ENSG00000177990	716.681	0.603301	0.188746	3.19637	0.0013917	0.020332	DPY19L2	dpy-19 like 2 [Source:HGNC Symbol;Acc:HGNC:19414]	protein_coding	12	63558913	63668939	-1
ENSG00000147234	51.6177	0.602664	0.187525	3.21377	0.00131003	0.0193252	FRMPD3	FERM and PDZ domain containing 3 [Source:HGNC Symbol;Acc:HGNC:29382]	protein_coding	X	107522450	107605251	1
ENSG00000108924	94.7085	0.601881	0.171625	3.50695	0.000453268	0.00816543	HLF	HLF, PAR bZIP transcription factor [Source:HGNC Symbol;Acc:HGNC:4977]	protein_coding	17	55265012	55325065	1
ENSG00000146592	979.146	0.600905	0.16703	3.59757	0.000321199	0.00617801	CREB5	cAMP responsive element binding protein 5 [Source:HGNC Symbol;Acc:HGNC:16844]	protein_coding	7	28299321	28825894	1
ENSG00000041353	3368.05	0.600653	0.181339	3.31231	0.000925279	0.0146311	RAB27B	RAB27B, member RAS oncogene family [Source:HGNC Symbol;Acc:HGNC:9767]	protein_coding	18	54717860	54895516	1
ENSG00000164626	161.353	0.600128	0.11017	5.44727	5.11478e-08	3.4354e-06	KCNK5	potassium two pore domain channel subfamily K member 5 [Source:HGNC Symbol;Acc:HGNC:6280]	protein_coding	6	39188973	39229450	-1
ENSG00000150556	250.297	0.598204	0.122927	4.86636	1.13673e-06	5.24623e-05	LYPD6B	LY6/PLAUR domain containing 6B [Source:HGNC Symbol;Acc:HGNC:27018]	protein_coding	2	149038107	149215262	1
ENSG00000169129	53.3126	0.59643	0.169985	3.50872	0.000450273	0.00812539	AFAP1L2	actin filament associated protein 1 like 2 [Source:HGNC Symbol;Acc:HGNC:25901]	protein_coding	10	114294824	114404756	-1
ENSG00000188158	151.953	0.596007	0.115518	5.15943	2.47699e-07	1.39983e-05	NHS	NHS actin remodeling regulator [Source:HGNC Symbol;Acc:HGNC:7820]	protein_coding	X	17375420	17735994	1
ENSG00000240253	1246.51	0.594907	0.162455	3.66199	0.000250266	0.00499179	FAR2P3	fatty acyl-CoA reductase 2 pseudogene 3 [Source:HGNC Symbol;Acc:HGNC:49285]	transcribed_unprocessed_pseudogene	2	130690133	130718831	1
ENSG00000108187	121.723	0.593303	0.149045	3.9807	6.87114e-05	0.00171558	PBLD	phenazine biosynthesis like protein domain containing [Source:HGNC Symbol;Acc:HGNC:23301]	protein_coding	10	68282660	68333049	-1
ENSG00000179348	4856.67	0.591346	0.163498	3.61684	0.000298218	0.00579966	GATA2	GATA binding protein 2 [Source:HGNC Symbol;Acc:HGNC:4171]	protein_coding	3	128479427	128493185	-1
ENSG00000249437	827.703	0.590718	0.130905	4.51258	6.40436e-06	0.000231379	NAIP	NLR family apoptosis inhibitory protein [Source:HGNC Symbol;Acc:HGNC:7634]	protein_coding	5	70968483	71025114	-1
ENSG00000118482	3482.56	0.588069	0.118515	4.96197	6.97832e-07	3.43572e-05	PHF3	PHD finger protein 3 [Source:HGNC Symbol;Acc:HGNC:8921]	protein_coding	6	63635820	63779336	1
ENSG00000214944	69.6553	0.587268	0.161429	3.63793	0.000274842	0.00540158	ARHGEF28	Rho guanine nucleotide exchange factor 28 [Source:HGNC Symbol;Acc:HGNC:30322]	protein_coding	5	73626158	73941993	1
ENSG00000104154	9678.88	0.586877	0.100868	5.81829	5.94538e-09	5.08088e-07	SLC30A4	solute carrier family 30 member 4 [Source:HGNC Symbol;Acc:HGNC:11015]	protein_coding	15	45479611	45522807	-1
ENSG00000134986	4287.84	0.586018	0.0784805	7.46705	8.20116e-14	1.89465e-11	NREP	neuronal regeneration related protein [Source:HGNC Symbol;Acc:HGNC:16834]	protein_coding	5	111662621	111997464	-1
ENSG00000174607	292.99	0.585528	0.19051	3.07348	0.00211579	0.0280489	UGT8	UDP glycosyltransferase 8 [Source:HGNC Symbol;Acc:HGNC:12555]	protein_coding	4	114598455	114678224	1
ENSG00000117266	161.629	0.584589	0.174498	3.35012	0.00080776	0.0130843	CDK18	cyclin dependent kinase 18 [Source:HGNC Symbol;Acc:HGNC:8751]	protein_coding	1	205504595	205532793	1
ENSG00000164920	262.762	0.583669	0.156886	3.72034	0.000198957	0.00414706	OSR2	odd-skipped related transciption factor 2 [Source:HGNC Symbol;Acc:HGNC:15830]	protein_coding	8	98944403	98952104	1
ENSG00000113595	1761.07	0.582777	0.150571	3.87044	0.000108637	0.00252084	TRIM23	tripartite motif containing 23 [Source:HGNC Symbol;Acc:HGNC:660]	protein_coding	5	65589680	65625975	-1
ENSG00000136895	314.816	0.581396	0.115094	5.05148	4.38392e-07	2.30408e-05	GARNL3	GTPase activating Rap/RanGAP domain like 3 [Source:HGNC Symbol;Acc:HGNC:25425]	protein_coding	9	127224265	127393660	1
ENSG00000151746	1272.45	0.58077	0.120174	4.83274	1.34668e-06	6.0109e-05	BICD1	BICD cargo adaptor 1 [Source:HGNC Symbol;Acc:HGNC:1049]	protein_coding	12	32106835	32383633	1
ENSG00000173890	288.83	0.578027	0.189071	3.0572	0.00223416	0.029264	GPR160	G protein-coupled receptor 160 [Source:HGNC Symbol;Acc:HGNC:23693]	protein_coding	3	170037929	170085403	1
ENSG00000144369	1885.21	0.57796	0.149245	3.87255	0.000107702	0.00250358	FAM171B	family with sequence similarity 171 member B [Source:HGNC Symbol;Acc:HGNC:29412]	protein_coding	2	186693971	186765965	1
ENSG00000271327	49.8514	0.577914	0.179224	3.22453	0.0012618	0.0188039	AC010201.2		lincRNA	12	89367807	89369301	1
ENSG00000150938	528.282	0.577363	0.0920939	6.26928	3.62715e-10	4.05604e-08	CRIM1	cysteine rich transmembrane BMP regulator 1 [Source:HGNC Symbol;Acc:HGNC:2359]	protein_coding	2	36355926	36551135	1
ENSG00000141384	67.9548	0.576101	0.199195	2.89214	0.00382631	0.0440722	TAF4B	TATA-box binding protein associated factor 4b [Source:HGNC Symbol;Acc:HGNC:11538]	protein_coding	18	26225936	26391685	1
ENSG00000069493	122.338	0.575252	0.170605	3.37184	0.000746673	0.0122539	CLEC2D	C-type lectin domain family 2 member D [Source:HGNC Symbol;Acc:HGNC:14351]	protein_coding	12	9664969	9699555	1
ENSG00000146376	180.046	0.57233	0.138245	4.13995	3.47375e-05	0.000982916	ARHGAP18	Rho GTPase activating protein 18 [Source:HGNC Symbol;Acc:HGNC:21035]	protein_coding	6	129576132	129710225	-1
ENSG00000114200	2990.78	0.571087	0.131868	4.33076	1.48594e-05	0.00047766	BCHE	butyrylcholinesterase [Source:HGNC Symbol;Acc:HGNC:983]	protein_coding	3	165772904	165837472	-1
ENSG00000055163	118.567	0.570508	0.18667	3.05624	0.00224135	0.0293217	CYFIP2	cytoplasmic FMR1 interacting protein 2 [Source:HGNC Symbol;Acc:HGNC:13760]	protein_coding	5	157266079	157395595	1
ENSG00000143061	753.409	0.5678	0.143872	3.94656	7.92816e-05	0.00193807	IGSF3	immunoglobulin superfamily member 3 [Source:HGNC Symbol;Acc:HGNC:5950]	protein_coding	1	116574399	116667755	-1
ENSG00000134508	144.13	0.56735	0.124021	4.57463	4.77071e-06	0.000180711	CABLES1	Cdk5 and Abl enzyme substrate 1 [Source:HGNC Symbol;Acc:HGNC:25097]	protein_coding	18	23134564	23260467	1
ENSG00000230699	361.804	0.567219	0.126153	4.49627	6.91564e-06	0.000247679	AL645608.3		lincRNA	1	911435	914948	1
ENSG00000141449	343.135	0.565058	0.110415	5.11758	3.09484e-07	1.70322e-05	GREB1L	growth regulation by estrogen in breast cancer 1 like [Source:HGNC Symbol;Acc:HGNC:31042]	protein_coding	18	21242242	21525417	1
ENSG00000141441	129.512	0.563022	0.121107	4.64898	3.33586e-06	0.000131576	GAREM1	GRB2 associated regulator of MAPK1 subtype 1 [Source:HGNC Symbol;Acc:HGNC:26136]	protein_coding	18	32124877	32470484	-1
ENSG00000092421	426.252	0.561323	0.0911013	6.16153	7.20452e-10	7.38832e-08	SEMA6A	semaphorin 6A [Source:HGNC Symbol;Acc:HGNC:10738]	protein_coding	5	116443616	116574934	-1
ENSG00000279742	102.363	0.559002	0.142048	3.9353	8.30931e-05	0.00200559	AP000974.1		TEC	11	85852557	85854943	-1
ENSG00000172197	186.25	0.557789	0.123949	4.50016	6.79028e-06	0.000243604	MBOAT1	membrane bound O-acyltransferase domain containing 1 [Source:HGNC Symbol;Acc:HGNC:21579]	protein_coding	6	20102145	20212399	-1
ENSG00000005884	163.788	0.557357	0.1292	4.3139	1.60396e-05	0.000506308	ITGA3	integrin subunit alpha 3 [Source:HGNC Symbol;Acc:HGNC:6139]	protein_coding	17	50055968	50090481	1
ENSG00000240891	344.652	0.55607	0.104088	5.3423	9.17727e-08	5.75922e-06	PLCXD2	phosphatidylinositol specific phospholipase C X domain containing 2 [Source:HGNC Symbol;Acc:HGNC:26462]	protein_coding	3	111674676	111846447	1
ENSG00000222038	437.321	0.556067	0.161758	3.43764	0.000586817	0.0101369	POTEJ	POTE ankyrin domain family member J [Source:HGNC Symbol;Acc:HGNC:37094]	protein_coding	2	130611481	130658091	1
ENSG00000231806	91.5555	0.555317	0.13993	3.96853	7.23174e-05	0.0017917	PCAT7	prostate cancer associated transcript 7 (non-protein coding) [Source:HGNC Symbol;Acc:HGNC:48824]	antisense	9	94555054	94603990	1
ENSG00000112796	1004.63	0.553729	0.133117	4.15972	3.18643e-05	0.00091514	ENPP5	ectonucleotide pyrophosphatase/phosphodiesterase 5 (putative) [Source:HGNC Symbol;Acc:HGNC:13717]	protein_coding	6	46159187	46170971	-1
ENSG00000196834	1174.09	0.55369	0.147565	3.75217	0.000175308	0.00373783	POTEI	POTE ankyrin domain family member I [Source:HGNC Symbol;Acc:HGNC:37093]	protein_coding	2	130459455	130509666	-1
ENSG00000134762	271.461	0.553531	0.169555	3.26462	0.00109613	0.0166985	DSC3	desmocollin 3 [Source:HGNC Symbol;Acc:HGNC:3037]	protein_coding	18	30990008	31042815	-1
ENSG00000282944	672.169	0.553294	0.15819	3.49765	0.000469385	0.00839819	AC140481.3		processed_transcript	2	130681228	130691691	1
ENSG00000155090	560.459	0.553083	0.135546	4.08041	4.49556e-05	0.00121791	KLF10	Kruppel like factor 10 [Source:HGNC Symbol;Acc:HGNC:11810]	protein_coding	8	102648779	102655902	-1
ENSG00000135315	129.277	0.552548	0.187722	2.94343	0.00324595	0.0387829	CEP162	centrosomal protein 162 [Source:HGNC Symbol;Acc:HGNC:21107]	protein_coding	6	84124241	84227635	-1
ENSG00000100100	83.9186	0.552534	0.176785	3.12545	0.00177534	0.0245546	PIK3IP1	phosphoinositide-3-kinase interacting protein 1 [Source:HGNC Symbol;Acc:HGNC:24942]	protein_coding	22	31281593	31292534	-1
ENSG00000164938	8397.45	0.550876	0.11	5.00795	5.50133e-07	2.82084e-05	TP53INP1	tumor protein p53 inducible nuclear protein 1 [Source:HGNC Symbol;Acc:HGNC:18022]	protein_coding	8	94925972	94949411	-1
ENSG00000223773	47.1123	0.550746	0.18187	3.02825	0.00245975	0.0315505	CD99P1	CD99 molecule pseudogene 1 [Source:HGNC Symbol;Acc:HGNC:7083]	transcribed_unprocessed_pseudogene	X	2609348	2657229	1
ENSG00000165521	339.447	0.550521	0.135988	4.04831	5.15889e-05	0.00135909	EML5	echinoderm microtubule associated protein like 5 [Source:HGNC Symbol;Acc:HGNC:18197]	protein_coding	14	88612431	88792752	-1
ENSG00000133710	501.42	0.549961	0.15988	3.43984	0.000582052	0.0100629	SPINK5	serine peptidase inhibitor, Kazal type 5 [Source:HGNC Symbol;Acc:HGNC:15464]	protein_coding	5	148025683	148137289	1
ENSG00000184903	262.967	0.549584	0.139682	3.93453	8.33592e-05	0.00200871	IMMP2L	inner mitochondrial membrane peptidase subunit 2 [Source:HGNC Symbol;Acc:HGNC:14598]	protein_coding	7	110663051	111562517	-1
ENSG00000176222	74.2089	0.549154	0.193002	2.84533	0.00443661	0.0491158	ZNF404	zinc finger protein 404 [Source:HGNC Symbol;Acc:HGNC:19417]	protein_coding	19	43872363	43901385	-1
ENSG00000196632	146.856	0.548055	0.15768	3.47574	0.00050944	0.00902272	WNK3	WNK lysine deficient protein kinase 3 [Source:HGNC Symbol;Acc:HGNC:14543]	protein_coding	X	54192823	54358642	-1
ENSG00000064655	179.384	0.547986	0.158784	3.45113	0.000558238	0.00973929	EYA2	EYA transcriptional coactivator and phosphatase 2 [Source:HGNC Symbol;Acc:HGNC:3520]	protein_coding	20	46894624	47188844	1
ENSG00000253366	82.9323	0.546119	0.148776	3.67073	0.000241855	0.00485164	AC139272.1		unprocessed_pseudogene	5	70751184	70795914	1
ENSG00000228775	62.3451	0.545143	0.167	3.26432	0.00109726	0.0167028	WEE2-AS1	WEE2 antisense RNA 1 [Source:HGNC Symbol;Acc:HGNC:48669]	antisense	7	141704338	141738346	-1
ENSG00000212127	141.388	0.544467	0.168491	3.23143	0.00123172	0.0184518	TAS2R14	taste 2 receptor member 14 [Source:HGNC Symbol;Acc:HGNC:14920]	protein_coding	12	10937406	11171573	-1
ENSG00000170166	70.521	0.5442	0.147972	3.67772	0.000235326	0.00474784	HOXD4	homeobox D4 [Source:HGNC Symbol;Acc:HGNC:5138]	protein_coding	2	176151222	176153226	1
ENSG00000058404	97.859	0.543237	0.131059	4.14497	3.39855e-05	0.000964208	CAMK2B	calcium/calmodulin dependent protein kinase II beta [Source:HGNC Symbol;Acc:HGNC:1461]	protein_coding	7	44217150	44334577	-1
ENSG00000134755	3259.3	0.542514	0.114671	4.73103	2.23381e-06	9.28322e-05	DSC2	desmocollin 2 [Source:HGNC Symbol;Acc:HGNC:3036]	protein_coding	18	31058840	31102415	-1
ENSG00000189337	185.132	0.541656	0.116278	4.65828	3.18864e-06	0.00012672	KAZN	kazrin, periplakin interacting protein [Source:HGNC Symbol;Acc:HGNC:29173]	protein_coding	1	13892792	15118043	1
ENSG00000203666	82.9489	0.540498	0.188554	2.86654	0.00414986	0.0467037	EFCAB2	EF-hand calcium binding domain 2 [Source:HGNC Symbol;Acc:HGNC:28166]	protein_coding	1	244969705	245127164	1
ENSG00000184349	261.056	0.540023	0.127248	4.24386	2.19705e-05	0.000667464	EFNA5	ephrin A5 [Source:HGNC Symbol;Acc:HGNC:3225]	protein_coding	5	107376889	107670895	-1
ENSG00000183098	335.963	0.539796	0.1203	4.48708	7.22045e-06	0.000257281	GPC6	glypican 6 [Source:HGNC Symbol;Acc:HGNC:4454]	protein_coding	13	93226842	94407401	1
ENSG00000230590	1619.69	0.53977	0.142161	3.79689	0.000146521	0.00323562	FTX	FTX transcript, XIST regulator (non-protein coding) [Source:HGNC Symbol;Acc:HGNC:37190]	lincRNA	X	73946555	74293574	-1
ENSG00000100271	60.6804	0.5383	0.179397	3.00062	0.00269435	0.0337363	TTLL1	tubulin tyrosine ligase like 1 [Source:HGNC Symbol;Acc:HGNC:1312]	protein_coding	22	43039644	43089428	-1
ENSG00000105894	8427.7	0.536897	0.132028	4.06653	4.7719e-05	0.00127471	PTN	pleiotrophin [Source:HGNC Symbol;Acc:HGNC:9630]	protein_coding	7	137227341	137343865	-1
ENSG00000039139	193.147	0.535636	0.171748	3.11873	0.00181633	0.0250063	DNAH5	dynein axonemal heavy chain 5 [Source:HGNC Symbol;Acc:HGNC:2950]	protein_coding	5	13690331	13944543	-1
ENSG00000157554	46.2404	0.535249	0.185203	2.89006	0.00385168	0.0442722	ERG	ERG, ETS transcription factor [Source:HGNC Symbol;Acc:HGNC:3446]	protein_coding	21	38380027	38661780	-1
ENSG00000118804	186.395	0.530858	0.121472	4.37021	1.24128e-05	0.000409661	STBD1	starch binding domain 1 [Source:HGNC Symbol;Acc:HGNC:24854]	protein_coding	4	76306026	76311599	1
ENSG00000158220	104.872	0.530542	0.138891	3.81983	0.000133543	0.00298033	ESYT3	extended synaptotagmin 3 [Source:HGNC Symbol;Acc:HGNC:24295]	protein_coding	3	138434586	138481686	1
ENSG00000160094	456.131	0.528089	0.125744	4.19971	2.6726e-05	0.000794232	ZNF362	zinc finger protein 362 [Source:HGNC Symbol;Acc:HGNC:18079]	protein_coding	1	33256545	33300719	1
ENSG00000260822	387.287	0.527467	0.121151	4.35381	1.3379e-05	0.000438076	AC004656.1		sense_overlapping	X	24545516	24550466	1
ENSG00000083720	1506.04	0.527346	0.120786	4.36594	1.26578e-05	0.000416439	OXCT1	3-oxoacid CoA-transferase 1 [Source:HGNC Symbol;Acc:HGNC:8527]	protein_coding	5	41730065	41870519	-1
ENSG00000246695	130.264	0.52625	0.120894	4.353	1.34286e-05	0.000438367	RASSF8-AS1	RASSF8 antisense RNA 1 [Source:HGNC Symbol;Acc:HGNC:48637]	antisense	12	25939329	25959765	-1
ENSG00000106571	314.274	0.524489	0.143678	3.65044	0.000261792	0.00517748	GLI3	GLI family zinc finger 3 [Source:HGNC Symbol;Acc:HGNC:4319]	protein_coding	7	41960950	42237870	-1
ENSG00000008277	742.549	0.524324	0.100189	5.23337	1.66444e-07	9.82907e-06	ADAM22	ADAM metallopeptidase domain 22 [Source:HGNC Symbol;Acc:HGNC:201]	protein_coding	7	87934143	88202889	1
ENSG00000186310	140.378	0.524154	0.173167	3.02686	0.00247106	0.0316184	NAP1L3	nucleosome assembly protein 1 like 3 [Source:HGNC Symbol;Acc:HGNC:7639]	protein_coding	X	93670930	93673568	-1
ENSG00000122547	457.248	0.523201	0.133944	3.90611	9.37945e-05	0.00221622	EEPD1	endonuclease/exonuclease/phosphatase family domain containing 1 [Source:HGNC Symbol;Acc:HGNC:22223]	protein_coding	7	36153149	36301543	1
ENSG00000068885	403.523	0.521403	0.140256	3.7175	0.000201204	0.00417223	IFT80	intraflagellar transport 80 [Source:HGNC Symbol;Acc:HGNC:29262]	protein_coding	3	160256986	160399880	-1
ENSG00000165959	1182.49	0.521066	0.102704	5.07347	3.90631e-07	2.10032e-05	CLMN	calmin [Source:HGNC Symbol;Acc:HGNC:19972]	protein_coding	14	95181940	95319906	-1
ENSG00000172878	56.4194	0.519797	0.181999	2.85605	0.00428954	0.0479421	METAP1D	methionyl aminopeptidase type 1D, mitochondrial [Source:HGNC Symbol;Acc:HGNC:32583]	protein_coding	2	171999583	172082430	1
ENSG00000115170	363.421	0.519213	0.107746	4.81886	1.44378e-06	6.40349e-05	ACVR1	activin A receptor type 1 [Source:HGNC Symbol;Acc:HGNC:171]	protein_coding	2	157736444	157875862	-1
ENSG00000188883	62.2971	0.518745	0.169651	3.05772	0.00223027	0.0292313	KLRG2	killer cell lectin like receptor G2 [Source:HGNC Symbol;Acc:HGNC:24778]	protein_coding	7	139452690	139483712	-1
ENSG00000129680	235.58	0.518273	0.100092	5.17795	2.24335e-07	1.28507e-05	MAP7D3	MAP7 domain containing 3 [Source:HGNC Symbol;Acc:HGNC:25742]	protein_coding	X	136213220	136256482	-1
ENSG00000248858	78.3191	0.517856	0.157195	3.29434	0.000986517	0.0153968	AC104211.1		processed_transcript	8	92699742	92879502	-1
ENSG00000171444	163.922	0.515068	0.120452	4.27611	1.90184e-05	0.000588841	MCC	mutated in colorectal cancers [Source:HGNC Symbol;Acc:HGNC:6935]	protein_coding	5	113022099	113488830	-1
ENSG00000260528	114.095	0.514776	0.154077	3.34104	0.000834654	0.0134265	FAM157C	family with sequence similarity 157 member C (non-protein coding) [Source:HGNC Symbol;Acc:HGNC:34081]	lincRNA	16	90102271	90178344	1
ENSG00000143344	115.074	0.514305	0.161853	3.17761	0.00148493	0.0213966	RGL1	ral guanine nucleotide dissociation stimulator like 1 [Source:HGNC Symbol;Acc:HGNC:30281]	protein_coding	1	183636085	183928531	1
ENSG00000138801	3852.3	0.512333	0.105573	4.85289	1.21676e-06	5.53677e-05	PAPSS1	3'-phosphoadenosine 5'-phosphosulfate synthase 1 [Source:HGNC Symbol;Acc:HGNC:8603]	protein_coding	4	107590276	107720452	-1
ENSG00000106070	2681.99	0.511017	0.103766	4.92471	8.44839e-07	4.06431e-05	GRB10	growth factor receptor bound protein 10 [Source:HGNC Symbol;Acc:HGNC:4564]	protein_coding	7	50590063	50793462	-1
ENSG00000116117	224.786	0.51092	0.134126	3.80926	0.000139381	0.00309419	PARD3B	par-3 family cell polarity regulator beta [Source:HGNC Symbol;Acc:HGNC:14446]	protein_coding	2	204545793	205620162	1
ENSG00000110455	119.406	0.510095	0.149233	3.41812	0.000630562	0.0106906	ACCS	1-aminocyclopropane-1-carboxylate synthase homolog (inactive) [Source:HGNC Symbol;Acc:HGNC:23989]	protein_coding	11	44065925	44084222	1
ENSG00000214021	136.214	0.509683	0.124236	4.10254	4.08647e-05	0.00113338	TTLL3	tubulin tyrosine ligase like 3 [Source:HGNC Symbol;Acc:HGNC:24483]	protein_coding	3	9808086	9855138	1
ENSG00000111879	240.245	0.507444	0.119146	4.25902	2.05328e-05	0.000630161	FAM184A	family with sequence similarity 184 member A [Source:HGNC Symbol;Acc:HGNC:20991]	protein_coding	6	118959763	119149387	-1
ENSG00000267750	84.5483	0.507006	0.134538	3.76851	0.000164225	0.00355196	RUNDC3A-AS1	RUNDC3A antisense RNA 1 [Source:HGNC Symbol;Acc:HGNC:51344]	antisense	17	44299574	44315315	-1
ENSG00000144824	142.465	0.506324	0.159238	3.17967	0.00147444	0.02126	PHLDB2	pleckstrin homology like domain family B member 2 [Source:HGNC Symbol;Acc:HGNC:29573]	protein_coding	3	111732497	111976517	1
ENSG00000235381	67.1968	0.504794	0.164059	3.07691	0.00209158	0.0277772	AL596202.1		antisense	6	155253139	155256724	-1
ENSG00000171817	167.441	0.504777	0.151142	3.33975	0.000838539	0.013457	ZNF540	zinc finger protein 540 [Source:HGNC Symbol;Acc:HGNC:25331]	protein_coding	19	37551406	37614097	1
ENSG00000139631	621.862	0.500896	0.100575	4.98033	6.34762e-07	3.16223e-05	CSAD	cysteine sulfinic acid decarboxylase [Source:HGNC Symbol;Acc:HGNC:18966]	protein_coding	12	53157663	53180909	-1
ENSG00000177606	1762.55	0.500767	0.145812	3.43433	0.000594029	0.0102279	JUN	Jun proto-oncogene, AP-1 transcription factor subunit [Source:HGNC Symbol;Acc:HGNC:6204]	protein_coding	1	58780788	58784327	-1
ENSG00000154229	168.031	0.499797	0.124093	4.02761	5.63477e-05	0.00146247	PRKCA	protein kinase C alpha [Source:HGNC Symbol;Acc:HGNC:9393]	protein_coding	17	66302636	66810743	1
ENSG00000153885	923.071	0.49957	0.0775115	6.4451	1.15525e-10	1.3958e-08	KCTD15	potassium channel tetramerization domain containing 15 [Source:HGNC Symbol;Acc:HGNC:23297]	protein_coding	19	33795933	33815763	1
ENSG00000189007	584.871	0.498442	0.114715	4.34505	1.39241e-05	0.000452438	ADAT2	adenosine deaminase, tRNA specific 2 [Source:HGNC Symbol;Acc:HGNC:21172]	protein_coding	6	143422832	143450673	-1
ENSG00000272578	114.989	0.497526	0.130877	3.80147	0.000143842	0.00318315	AP000347.1		transcribed_unprocessed_pseudogene	22	23658094	23717356	-1
ENSG00000151575	129.698	0.497283	0.152026	3.27104	0.00107154	0.0163713	TEX9	testis expressed 9 [Source:HGNC Symbol;Acc:HGNC:29585]	protein_coding	15	56244009	56445997	1
ENSG00000241860	56.4739	0.496586	0.165763	2.99576	0.00273758	0.0342165	AL627309.5		processed_transcript	1	141474	173862	-1
ENSG00000103811	872.696	0.496481	0.0993768	4.99594	5.85494e-07	2.93767e-05	CTSH	cathepsin H [Source:HGNC Symbol;Acc:HGNC:2535]	protein_coding	15	78921058	78949574	-1
ENSG00000035862	240.49	0.495614	0.162894	3.04256	0.00234572	0.0304596	TIMP2	TIMP metallopeptidase inhibitor 2 [Source:HGNC Symbol;Acc:HGNC:11821]	protein_coding	17	78852977	78925387	-1
ENSG00000138764	3934.24	0.495598	0.107008	4.6314	3.63207e-06	0.000141402	CCNG2	cyclin G2 [Source:HGNC Symbol;Acc:HGNC:1593]	protein_coding	4	77157151	77433388	1
ENSG00000143924	1875.14	0.494992	0.096019	5.15514	2.53435e-07	1.42459e-05	EML4	echinoderm microtubule associated protein like 4 [Source:HGNC Symbol;Acc:HGNC:1316]	protein_coding	2	42169350	42332548	1
ENSG00000179978	222.665	0.494749	0.134714	3.6726	0.000240094	0.00483015	AC140134.1		unprocessed_pseudogene	5	70094659	70128434	-1
ENSG00000204623	235.433	0.492587	0.126409	3.89678	9.74812e-05	0.00228977	ZNRD1ASP	zinc ribbon domain containing 1 antisense, pseudogene [Source:HGNC Symbol;Acc:HGNC:13924]	transcribed_unitary_pseudogene	6	30001011	30061640	-1
ENSG00000154556	847.544	0.492139	0.108863	4.52073	6.16274e-06	0.00022454	SORBS2	sorbin and SH3 domain containing 2 [Source:HGNC Symbol;Acc:HGNC:24098]	protein_coding	4	185585444	185956652	-1
ENSG00000272894	95.1638	0.49046	0.145102	3.38011	0.000724558	0.011994	AC004982.2		lincRNA	7	7552462	7566996	-1
ENSG00000198785	144.712	0.489538	0.15962	3.0669	0.00216291	0.0284757	GRIN3A	glutamate ionotropic receptor NMDA type subunit 3A [Source:HGNC Symbol;Acc:HGNC:16767]	protein_coding	9	101569353	101738580	-1
ENSG00000179406	399.214	0.488967	0.0983316	4.97263	6.60496e-07	3.2672e-05	LINC00174	long intergenic non-protein coding RNA 174 [Source:HGNC Symbol;Acc:HGNC:27788]	processed_transcript	7	66376044	66493566	-1
ENSG00000134013	346.192	0.486705	0.16104	3.02225	0.00250899	0.0320064	LOXL2	lysyl oxidase like 2 [Source:HGNC Symbol;Acc:HGNC:6666]	protein_coding	8	23297189	23425328	-1
ENSG00000248429	147.042	0.486287	0.1485	3.27467	0.00105786	0.0162263	FAM198B-AS1	FAM198B antisense RNA 1 [Source:HGNC Symbol;Acc:HGNC:53132]	antisense	4	158170752	158202877	1
ENSG00000173614	86.3751	0.485944	0.145468	3.34055	0.000836113	0.0134385	NMNAT1	nicotinamide nucleotide adenylyltransferase 1 [Source:HGNC Symbol;Acc:HGNC:17877]	protein_coding	1	9943428	9985501	1
ENSG00000186197	285.658	0.484829	0.120532	4.02241	5.76052e-05	0.00148593	EDARADD	EDAR associated death domain [Source:HGNC Symbol;Acc:HGNC:14341]	protein_coding	1	236348257	236502915	1
ENSG00000260807	136.786	0.483655	0.121447	3.98244	6.82114e-05	0.00170919	AC009041.2		lincRNA	16	975761	981596	-1
ENSG00000078295	639.469	0.483623	0.138169	3.50022	0.000464873	0.00833875	ADCY2	adenylate cyclase 2 [Source:HGNC Symbol;Acc:HGNC:233]	protein_coding	5	7396208	7830081	1
ENSG00000104427	2030.81	0.480027	0.159488	3.00981	0.00261414	0.0329739	ZC2HC1A	zinc finger C2HC-type containing 1A [Source:HGNC Symbol;Acc:HGNC:24277]	protein_coding	8	78666047	78719765	1
ENSG00000112218	120.945	0.479612	0.12551	3.82131	0.000132744	0.00296566	GPR63	G protein-coupled receptor 63 [Source:HGNC Symbol;Acc:HGNC:13302]	protein_coding	6	96794126	96837463	-1
ENSG00000133466	100.043	0.47955	0.158414	3.02719	0.00246835	0.0316031	C1QTNF6	C1q and TNF related 6 [Source:HGNC Symbol;Acc:HGNC:14343]	protein_coding	22	37180167	37199385	-1
ENSG00000167528	229.808	0.479096	0.115029	4.16501	3.11336e-05	0.000899069	ZNF641	zinc finger protein 641 [Source:HGNC Symbol;Acc:HGNC:31834]	protein_coding	12	48337180	48351414	-1
ENSG00000237298	105.677	0.478925	0.143871	3.32885	0.000872061	0.0139336	TTN-AS1	TTN antisense RNA 1 [Source:HGNC Symbol;Acc:HGNC:44124]	antisense	2	178521183	178779963	1
ENSG00000254087	503.282	0.478259	0.108001	4.4283	9.4979e-06	0.000325127	LYN	LYN proto-oncogene, Src family tyrosine kinase [Source:HGNC Symbol;Acc:HGNC:6735]	protein_coding	8	55879813	56014168	1
ENSG00000170634	238.83	0.477998	0.11337	4.21628	2.48361e-05	0.000748036	ACYP2	acylphosphatase 2 [Source:HGNC Symbol;Acc:HGNC:180]	protein_coding	2	53970838	54305300	1
ENSG00000196275	167.877	0.477305	0.118751	4.01938	5.83523e-05	0.00149785	GTF2IRD2	GTF2I repeat domain containing 2 [Source:HGNC Symbol;Acc:HGNC:30775]	protein_coding	7	74796144	74851551	-1
ENSG00000225210	1183.84	0.476507	0.100174	4.75678	1.96706e-06	8.33739e-05	DUXAP9	double homeobox A pseudogene 9 [Source:HGNC Symbol;Acc:HGNC:32188]	transcribed_processed_pseudogene	14	19062316	19131167	1
ENSG00000138101	289.191	0.476338	0.133083	3.57925	0.000344582	0.00653803	DTNB	dystrobrevin beta [Source:HGNC Symbol;Acc:HGNC:3058]	protein_coding	2	25377198	25673647	-1
ENSG00000136560	1529.65	0.475829	0.1403	3.39151	0.000695089	0.0116067	TANK	TRAF family member associated NFKB activator [Source:HGNC Symbol;Acc:HGNC:11562]	protein_coding	2	161136908	161236221	1
ENSG00000213213	74.2971	0.475182	0.14355	3.31022	0.000932228	0.0147134	CCDC183	coiled-coil domain containing 183 [Source:HGNC Symbol;Acc:HGNC:28236]	protein_coding	9	136796350	136807741	1
ENSG00000185100	194.513	0.474318	0.10306	4.60236	4.17739e-06	0.000160845	ADSSL1	adenylosuccinate synthase like 1 [Source:HGNC Symbol;Acc:HGNC:20093]	protein_coding	14	104724186	104747325	1
ENSG00000121851	148.78	0.474244	0.115962	4.08966	4.32009e-05	0.00118566	POLR3GL	RNA polymerase III subunit G like [Source:HGNC Symbol;Acc:HGNC:28466]	protein_coding	1	145964702	145978848	1
ENSG00000110318	235.948	0.474027	0.13506	3.50976	0.000448516	0.00810065	CEP126	centrosomal protein 126 [Source:HGNC Symbol;Acc:HGNC:29264]	protein_coding	11	101915015	102001058	1
ENSG00000166046	91.0153	0.472691	0.160468	2.9457	0.0032222	0.0386425	TCP11L2	t-complex 11 like 2 [Source:HGNC Symbol;Acc:HGNC:28627]	protein_coding	12	106301929	106347015	1
ENSG00000269896	51.8522	0.472364	0.163245	2.89358	0.00380874	0.0439638	AL513477.1		transcribed_processed_pseudogene	1	2350414	2352820	-1
ENSG00000260855	71.2542	0.471163	0.149029	3.16154	0.00156936	0.0223074	AL591848.4		lincRNA	1	246772301	246775772	1
ENSG00000145569	253.249	0.470067	0.136936	3.43275	0.000597503	0.0102625	FAM105A	family with sequence similarity 105 member A [Source:HGNC Symbol;Acc:HGNC:25629]	protein_coding	5	14581775	14615007	1
ENSG00000131067	511.774	0.467881	0.0994329	4.7055	2.5325e-06	0.00010298	GGT7	gamma-glutamyltransferase 7 [Source:HGNC Symbol;Acc:HGNC:4259]	protein_coding	20	34844720	34872860	-1
ENSG00000153291	317.403	0.466425	0.138577	3.36582	0.00076317	0.012476	SLC25A27	solute carrier family 25 member 27 [Source:HGNC Symbol;Acc:HGNC:21065]	protein_coding	6	46652915	46678193	1
ENSG00000069020	268.387	0.466337	0.129583	3.59876	0.000319741	0.00615559	MAST4	microtubule associated serine/threonine kinase family member 4 [Source:HGNC Symbol;Acc:HGNC:19037]	protein_coding	5	66596361	67169595	1
ENSG00000124151	2396.13	0.466082	0.0947858	4.91721	8.77857e-07	4.20391e-05	NCOA3	nuclear receptor coactivator 3 [Source:HGNC Symbol;Acc:HGNC:7670]	protein_coding	20	47501902	47656877	1
ENSG00000150977	232.418	0.466067	0.117705	3.95963	7.50662e-05	0.00184791	RILPL2	Rab interacting lysosomal protein like 2 [Source:HGNC Symbol;Acc:HGNC:28787]	protein_coding	12	123410683	123436717	-1
ENSG00000135899	169.232	0.46583	0.114928	4.05324	5.05125e-05	0.00133575	SP110	SP110 nuclear body protein [Source:HGNC Symbol;Acc:HGNC:5401]	protein_coding	2	230167293	230225729	-1
ENSG00000124496	539.322	0.46543	0.101716	4.57578	4.74443e-06	0.000180436	TRERF1	transcriptional regulating factor 1 [Source:HGNC Symbol;Acc:HGNC:18273]	protein_coding	6	42224931	42452051	-1
ENSG00000128000	779.392	0.464754	0.120531	3.85587	0.000115317	0.00264663	ZNF780B	zinc finger protein 780B [Source:HGNC Symbol;Acc:HGNC:33109]	protein_coding	19	40028260	40056209	-1
ENSG00000127863	8078.49	0.464746	0.073747	6.30189	2.9403e-10	3.34129e-08	TNFRSF19	TNF receptor superfamily member 19 [Source:HGNC Symbol;Acc:HGNC:11915]	protein_coding	13	23570370	23676104	1
ENSG00000224189	149.175	0.464722	0.144675	3.21217	0.00131735	0.0194076	HAGLR	HOXD antisense growth-associated long non-coding RNA [Source:HGNC Symbol;Acc:HGNC:43755]	antisense	2	176164051	176188958	-1
ENSG00000198046	327.055	0.46455	0.0898075	5.17272	2.30706e-07	1.31797e-05	ZNF667	zinc finger protein 667 [Source:HGNC Symbol;Acc:HGNC:28854]	protein_coding	19	56439325	56478065	-1
ENSG00000154328	247.172	0.46454	0.12301	3.77643	0.000159091	0.00346229	NEIL2	nei like DNA glycosylase 2 [Source:HGNC Symbol;Acc:HGNC:18956]	protein_coding	8	11769639	11787346	1
ENSG00000115255	122.163	0.463236	0.149238	3.10401	0.00190917	0.0259654	REEP6	receptor accessory protein 6 [Source:HGNC Symbol;Acc:HGNC:30078]	protein_coding	19	1490747	1497927	1
ENSG00000204856	452.558	0.462191	0.114299	4.0437	5.26134e-05	0.00138089	FAM216A	family with sequence similarity 216 member A [Source:HGNC Symbol;Acc:HGNC:30180]	protein_coding	12	110468364	110490385	1
ENSG00000070404	318.729	0.461443	0.120015	3.84489	0.000120606	0.00274903	FSTL3	follistatin like 3 [Source:HGNC Symbol;Acc:HGNC:3973]	protein_coding	19	676365	683399	1
ENSG00000272645	262.703	0.460463	0.130317	3.53342	0.000410227	0.00752151	GTF2IP20	general transcription factor IIi pseudogene 20 [Source:HGNC Symbol;Acc:HGNC:51732]	transcribed_unprocessed_pseudogene	1	223951394	223992594	-1
ENSG00000071246	148.01	0.460189	0.112397	4.09432	4.23417e-05	0.00117004	VASH1	vasohibin 1 [Source:HGNC Symbol;Acc:HGNC:19964]	protein_coding	14	76762189	76783015	1
ENSG00000135749	582.531	0.459029	0.0940021	4.88318	1.04387e-06	4.86593e-05	PCNX2	pecanex homolog 2 [Source:HGNC Symbol;Acc:HGNC:8736]	protein_coding	1	232983435	233295713	-1
ENSG00000100605	1697.42	0.456833	0.140213	3.25814	0.00112147	0.0170105	ITPK1	inositol-tetrakisphosphate 1-kinase [Source:HGNC Symbol;Acc:HGNC:6177]	protein_coding	14	92936914	93116320	-1
ENSG00000169087	271.678	0.456261	0.118844	3.83917	0.000123452	0.00279383	HSPBAP1	HSPB1 associated protein 1 [Source:HGNC Symbol;Acc:HGNC:16389]	protein_coding	3	122740003	122793824	-1
ENSG00000183117	556.923	0.455803	0.125295	3.63782	0.000274953	0.00540158	CSMD1	CUB and Sushi multiple domains 1 [Source:HGNC Symbol;Acc:HGNC:14026]	protein_coding	8	2935353	4994972	-1
ENSG00000196083	227.924	0.454915	0.131428	3.46134	0.000537501	0.00942479	IL1RAP	interleukin 1 receptor accessory protein [Source:HGNC Symbol;Acc:HGNC:5995]	protein_coding	3	190514051	190659750	1
ENSG00000255408	63.7536	0.453547	0.155758	2.91186	0.00359282	0.0420088	PCDHA3	protocadherin alpha 3 [Source:HGNC Symbol;Acc:HGNC:8669]	protein_coding	5	140801028	141012344	1
ENSG00000138439	1132.71	0.453066	0.0955725	4.74055	2.1314e-06	8.90822e-05	FAM117B	family with sequence similarity 117 member B [Source:HGNC Symbol;Acc:HGNC:14440]	protein_coding	2	202635188	202769757	1
ENSG00000125821	831.362	0.451614	0.0948566	4.76102	1.92615e-06	8.2137e-05	DTD1	D-tyrosyl-tRNA deacylase 1 [Source:HGNC Symbol;Acc:HGNC:16219]	protein_coding	20	18587893	18766644	1
ENSG00000178947	197.417	0.450793	0.108181	4.16702	3.08612e-05	0.000892429	SMIM10L2A	small integral membrane protein 10 like 2A [Source:HGNC Symbol;Acc:HGNC:34499]	protein_coding	X	135421943	135428074	1
ENSG00000159674	2689.7	0.450423	0.157699	2.85622	0.00428722	0.0479416	SPON2	spondin 2 [Source:HGNC Symbol;Acc:HGNC:11253]	protein_coding	4	1166932	1208962	-1
ENSG00000184949	443.421	0.449735	0.120403	3.73524	0.000187539	0.00394657	FAM227A	family with sequence similarity 227 member A [Source:HGNC Symbol;Acc:HGNC:44197]	protein_coding	22	38578120	38656629	-1
ENSG00000279759	159.479	0.449602	0.136869	3.28491	0.00102016	0.015793	AC118344.2		TEC	19	40355842	40360606	1
ENSG00000119950	786.314	0.4495	0.127896	3.51456	0.000440475	0.00799664	MXI1	MAX interactor 1, dimerization protein [Source:HGNC Symbol;Acc:HGNC:7534]	protein_coding	10	110207605	110287365	1
ENSG00000173715	378.562	0.448309	0.107187	4.1825	2.88318e-05	0.000846552	C11orf80	chromosome 11 open reading frame 80 [Source:HGNC Symbol;Acc:HGNC:26197]	protein_coding	11	66744451	66843328	1
ENSG00000148225	69.4776	0.44584	0.152464	2.92423	0.00345305	0.0408287	WDR31	WD repeat domain 31 [Source:HGNC Symbol;Acc:HGNC:21421]	protein_coding	9	113313222	113340298	-1
ENSG00000174080	1106.15	0.445386	0.120118	3.70791	0.000208975	0.0043156	CTSF	cathepsin F [Source:HGNC Symbol;Acc:HGNC:2531]	protein_coding	11	66563463	66568841	-1
ENSG00000273045	182.165	0.444974	0.11637	3.82379	0.000131414	0.00293907	C2orf15	chromosome 2 open reading frame 15 [Source:HGNC Symbol;Acc:HGNC:28436]	protein_coding	2	99141485	99151487	1
ENSG00000117114	7169.79	0.444705	0.0810643	5.48583	4.11527e-08	2.80894e-06	ADGRL2	adhesion G protein-coupled receptor L2 [Source:HGNC Symbol;Acc:HGNC:18582]	protein_coding	1	81306160	81992436	1
ENSG00000183833	68.5123	0.443004	0.152137	2.91186	0.00359279	0.0420088	MAATS1	MYCBP associated and testis expressed 1 [Source:HGNC Symbol;Acc:HGNC:24010]	protein_coding	3	119703022	119767102	1
ENSG00000234912	218.125	0.4423	0.100275	4.41087	1.02957e-05	0.000347425	SNHG20	small nucleolar RNA host gene 20 [Source:HGNC Symbol;Acc:HGNC:33099]	processed_transcript	17	77086716	77094990	1
ENSG00000105379	1067.73	0.441848	0.107954	4.09295	4.25925e-05	0.0011751	ETFB	electron transfer flavoprotein beta subunit [Source:HGNC Symbol;Acc:HGNC:3482]	protein_coding	19	51345169	51366418	-1
ENSG00000172748	186.242	0.441834	0.127801	3.45721	0.000545795	0.00953371	ZNF596	zinc finger protein 596 [Source:HGNC Symbol;Acc:HGNC:27268]	protein_coding	8	232137	264703	1
ENSG00000134138	153.194	0.441314	0.129143	3.41725	0.000632578	0.0107075	MEIS2	Meis homeobox 2 [Source:HGNC Symbol;Acc:HGNC:7001]	protein_coding	15	36889204	37101299	-1
ENSG00000154358	685.674	0.440343	0.13903	3.16725	0.0015389	0.0219487	OBSCN	obscurin, cytoskeletal calmodulin and titin-interacting RhoGEF [Source:HGNC Symbol;Acc:HGNC:15719]	protein_coding	1	228208130	228378874	1
ENSG00000154654	11819.7	0.438422	0.118564	3.69778	0.000217495	0.00445218	NCAM2	neural cell adhesion molecule 2 [Source:HGNC Symbol;Acc:HGNC:7657]	protein_coding	21	20998315	21543329	1
ENSG00000100307	350.909	0.437677	0.100199	4.36809	1.2534e-05	0.000413013	CBX7	chromobox 7 [Source:HGNC Symbol;Acc:HGNC:1557]	protein_coding	22	39120167	39152674	-1
ENSG00000205309	131.449	0.437224	0.141628	3.08713	0.00202098	0.0270787	NT5M	5',3'-nucleotidase, mitochondrial [Source:HGNC Symbol;Acc:HGNC:15769]	protein_coding	17	17303335	17347663	1
ENSG00000113742	1789.75	0.436644	0.104596	4.17459	2.98529e-05	0.000870381	CPEB4	cytoplasmic polyadenylation element binding protein 4 [Source:HGNC Symbol;Acc:HGNC:21747]	protein_coding	5	173888280	173961976	1
ENSG00000165185	750.602	0.436642	0.0831422	5.25175	1.50659e-07	8.94717e-06	KIAA1958	KIAA1958 [Source:HGNC Symbol;Acc:HGNC:23427]	protein_coding	9	112486847	112669397	1
ENSG00000138193	203.333	0.435992	0.131434	3.31721	0.00090922	0.0144152	PLCE1	phospholipase C epsilon 1 [Source:HGNC Symbol;Acc:HGNC:17175]	protein_coding	10	94030812	94332823	1
ENSG00000164684	2950.16	0.435466	0.0896342	4.85826	1.18423e-06	5.40044e-05	ZNF704	zinc finger protein 704 [Source:HGNC Symbol;Acc:HGNC:32291]	protein_coding	8	80628451	80874781	-1
ENSG00000161048	1235.54	0.435238	0.0848043	5.13227	2.86271e-07	1.58794e-05	NAPEPLD	N-acyl phosphatidylethanolamine phospholipase D [Source:HGNC Symbol;Acc:HGNC:21683]	protein_coding	7	103099776	103149560	-1
ENSG00000100784	1483.37	0.433429	0.0912918	4.74773	2.05708e-06	8.64919e-05	RPS6KA5	ribosomal protein S6 kinase A5 [Source:HGNC Symbol;Acc:HGNC:10434]	protein_coding	14	90847862	91060636	-1
ENSG00000270392	173.952	0.432543	0.121577	3.55777	0.000374023	0.006977	PFN1P2	profilin 1 pseudogene 2 [Source:HGNC Symbol;Acc:HGNC:24298]	transcribed_processed_pseudogene	1	120432204	120434052	-1
ENSG00000114626	267.42	0.431255	0.104631	4.12166	3.76151e-05	0.00105328	ABTB1	ankyrin repeat and BTB domain containing 1 [Source:HGNC Symbol;Acc:HGNC:18275]	protein_coding	3	127672935	127680920	1
ENSG00000029639	116.049	0.430662	0.143333	3.00463	0.00265908	0.0334341	TFB1M	transcription factor B1, mitochondrial [Source:HGNC Symbol;Acc:HGNC:17037]	protein_coding	6	155257509	155314493	-1
ENSG00000164687	3882	0.428765	0.140548	3.05067	0.00228331	0.0298149	FABP5	fatty acid binding protein 5 [Source:HGNC Symbol;Acc:HGNC:3560]	protein_coding	8	81280363	81284777	1
ENSG00000068650	653.879	0.428537	0.125155	3.42405	0.000616948	0.0105169	ATP11A	ATPase phospholipid transporting 11A [Source:HGNC Symbol;Acc:HGNC:13552]	protein_coding	13	112690329	112887168	1
ENSG00000104341	6091.86	0.428249	0.110338	3.88123	0.00010393	0.0024223	LAPTM4B	lysosomal protein transmembrane 4 beta [Source:HGNC Symbol;Acc:HGNC:13646]	protein_coding	8	97775057	97853013	1
ENSG00000227051	411.901	0.428185	0.126466	3.38576	0.000709818	0.0117965	C14orf132	chromosome 14 open reading frame 132 [Source:HGNC Symbol;Acc:HGNC:20346]	protein_coding	14	96039324	96093889	1
ENSG00000171132	145.472	0.427493	0.126592	3.37692	0.000733026	0.0120893	PRKCE	protein kinase C epsilon [Source:HGNC Symbol;Acc:HGNC:9401]	protein_coding	2	45651345	46187990	1
ENSG00000172006	89.2946	0.427403	0.13822	3.0922	0.00198677	0.0267914	ZNF554	zinc finger protein 554 [Source:HGNC Symbol;Acc:HGNC:26629]	protein_coding	19	2819874	2835773	1
ENSG00000178585	197.93	0.427061	0.143548	2.97504	0.00292952	0.0361884	CTNNBIP1	catenin beta interacting protein 1 [Source:HGNC Symbol;Acc:HGNC:16913]	protein_coding	1	9848276	9910336	-1
ENSG00000007255	259.876	0.42693	0.129366	3.30017	0.000966266	0.0151596	TRAPPC6A	trafficking protein particle complex 6A [Source:HGNC Symbol;Acc:HGNC:23069]	protein_coding	19	45162928	45178237	-1
ENSG00000103021	85.8485	0.426781	0.143353	2.97714	0.00290949	0.0360182	CCDC113	coiled-coil domain containing 113 [Source:HGNC Symbol;Acc:HGNC:25002]	protein_coding	16	58231157	58283836	1
ENSG00000152217	848.117	0.425876	0.111047	3.8351	0.000125512	0.00282813	SETBP1	SET binding protein 1 [Source:HGNC Symbol;Acc:HGNC:15573]	protein_coding	18	44680173	45068510	1
ENSG00000144283	1677.83	0.425395	0.0900317	4.72495	2.30177e-06	9.5256e-05	PKP4	plakophilin 4 [Source:HGNC Symbol;Acc:HGNC:9026]	protein_coding	2	158456964	158682879	1
ENSG00000147036	87.2036	0.424826	0.149603	2.83969	0.0045157	0.0498601	LANCL3	LanC like 3 [Source:HGNC Symbol;Acc:HGNC:24767]	protein_coding	X	37571569	37684463	1
ENSG00000258314	260.816	0.424021	0.149	2.84578	0.00443031	0.0490719	AL589182.1		lincRNA	14	19024090	19055551	1
ENSG00000121988	255.084	0.42333	0.142964	2.9611	0.00306547	0.0372948	ZRANB3	zinc finger RANBP2-type containing 3 [Source:HGNC Symbol;Acc:HGNC:25249]	protein_coding	2	135136916	135531236	-1
ENSG00000197121	697.136	0.421148	0.119059	3.53731	0.000404218	0.00743471	PGAP1	post-GPI attachment to proteins 1 [Source:HGNC Symbol;Acc:HGNC:25712]	protein_coding	2	196833004	196927796	-1
ENSG00000114480	544.25	0.41994	0.118057	3.55709	0.00037498	0.00698866	GBE1	1,4-alpha-glucan branching enzyme 1 [Source:HGNC Symbol;Acc:HGNC:4180]	protein_coding	3	81489699	81762161	-1
ENSG00000139865	1639.36	0.418741	0.0886394	4.72409	2.31144e-06	9.54683e-05	TTC6	tetratricopeptide repeat domain 6 [Source:HGNC Symbol;Acc:HGNC:19739]	protein_coding	14	37595847	38041442	1
ENSG00000107020	81.061	0.418322	0.14585	2.86817	0.00412853	0.0465716	PLGRKT	plasminogen receptor with a C-terminal lysine [Source:HGNC Symbol;Acc:HGNC:23633]	protein_coding	9	5357973	5437878	-1
ENSG00000197381	517.663	0.41719	0.090064	4.63215	3.61883e-06	0.000141148	ADARB1	adenosine deaminase, RNA specific B1 [Source:HGNC Symbol;Acc:HGNC:226]	protein_coding	21	45073853	45226560	1
ENSG00000187244	2437.83	0.416978	0.138974	3.00041	0.00269614	0.0337387	BCAM	basal cell adhesion molecule (Lutheran blood group) [Source:HGNC Symbol;Acc:HGNC:6722]	protein_coding	19	44809059	44821421	1
ENSG00000206195	1593.82	0.416397	0.107215	3.88376	0.000102854	0.00240254	DUXAP8	double homeobox A pseudogene 8 [Source:HGNC Symbol;Acc:HGNC:32187]	processed_transcript	22	15784959	15829984	1
ENSG00000113597	2514.88	0.415613	0.133893	3.10407	0.00190881	0.0259654	TRAPPC13	trafficking protein particle complex 13 [Source:HGNC Symbol;Acc:HGNC:25828]	protein_coding	5	65624716	65666233	1
ENSG00000176788	3006.91	0.415153	0.109541	3.78992	0.000150693	0.00330346	BASP1	brain abundant membrane attached signal protein 1 [Source:HGNC Symbol;Acc:HGNC:957]	protein_coding	5	17065598	17276843	1
ENSG00000170629	381.902	0.414962	0.0794464	5.22317	1.75885e-07	1.03575e-05	DPY19L2P2	DPY19L2 pseudogene 2 [Source:HGNC Symbol;Acc:HGNC:21764]	transcribed_unprocessed_pseudogene	7	103175133	103280410	-1
ENSG00000132164	235.163	0.413785	0.110865	3.73233	0.000189714	0.00398437	SLC6A11	solute carrier family 6 member 11 [Source:HGNC Symbol;Acc:HGNC:11044]	protein_coding	3	10816200	10940733	1
ENSG00000145743	445.596	0.41378	0.108473	3.81459	0.000136411	0.00303789	FBXL17	F-box and leucine rich repeat protein 17 [Source:HGNC Symbol;Acc:HGNC:13615]	protein_coding	5	107859035	108382098	-1
ENSG00000197385	314.03	0.413495	0.0854028	4.84171	1.28727e-06	5.7949e-05	ZNF860	zinc finger protein 860 [Source:HGNC Symbol;Acc:HGNC:34513]	protein_coding	3	31981771	31991628	1
ENSG00000272556	124.541	0.41267	0.143922	2.86732	0.00413961	0.0466383	GTF2IP13	general transcription factor IIi pseudogene 13 [Source:HGNC Symbol;Acc:HGNC:51725]	transcribed_unprocessed_pseudogene	7	45769105	45815263	1
ENSG00000169083	14288.5	0.411672	0.086052	4.78399	1.71851e-06	7.47999e-05	AR	androgen receptor [Source:HGNC Symbol;Acc:HGNC:644]	protein_coding	X	67544032	67730619	1
ENSG00000269982	219.325	0.410013	0.116237	3.52739	0.000419681	0.00766547	AC018809.2		antisense	3	9958717	9962539	1
ENSG00000197766	213.664	0.409758	0.140028	2.92627	0.00343058	0.0406316	CFD	complement factor D [Source:HGNC Symbol;Acc:HGNC:2771]	protein_coding	19	859643	863630	1
ENSG00000163812	1288.77	0.40936	0.0834294	4.90666	9.26386e-07	4.4162e-05	ZDHHC3	zinc finger DHHC-type containing 3 [Source:HGNC Symbol;Acc:HGNC:18470]	protein_coding	3	44915257	44976185	-1
ENSG00000164989	186.58	0.408295	0.132096	3.09089	0.00199558	0.0268586	CCDC171	coiled-coil domain containing 171 [Source:HGNC Symbol;Acc:HGNC:29828]	protein_coding	9	15553086	16061663	1
ENSG00000039560	394.06	0.40829	0.128981	3.1655	0.00154814	0.0220506	RAI14	retinoic acid induced 14 [Source:HGNC Symbol;Acc:HGNC:14873]	protein_coding	5	34656237	34832627	1
ENSG00000143153	3117.38	0.408237	0.0754316	5.41202	6.23178e-08	4.11984e-06	ATP1B1	ATPase Na+/K+ transporting subunit beta 1 [Source:HGNC Symbol;Acc:HGNC:804]	protein_coding	1	169105697	169132722	1
ENSG00000204177	164.98	0.407226	0.11757	3.46368	0.000532832	0.00935817	BMS1P1	BMS1, ribosome biogenesis factor pseudogene 1 [Source:HGNC Symbol;Acc:HGNC:23649]	transcribed_unprocessed_pseudogene	10	46786674	46811989	1
ENSG00000244306	3089.46	0.405207	0.0890557	4.55004	5.36348e-06	0.000199216	AL589743.1		transcribed_processed_pseudogene	14	19284653	19337730	-1
ENSG00000279789	82.8066	0.404312	0.140453	2.87863	0.00399405	0.0454613	AC120114.4		TEC	16	29913144	29915337	-1
ENSG00000113838	223.263	0.404163	0.109331	3.69669	0.000218432	0.00446268	TBCCD1	TBCC domain containing 1 [Source:HGNC Symbol;Acc:HGNC:25546]	protein_coding	3	186546073	186570543	-1
ENSG00000059588	3961.8	0.403898	0.12918	3.12663	0.00176822	0.0244826	TARBP1	TAR (HIV-1) RNA binding protein 1 [Source:HGNC Symbol;Acc:HGNC:11568]	protein_coding	1	234391313	234479103	-1
ENSG00000058056	505.099	0.403693	0.0875472	4.61115	4.00455e-06	0.000154473	USP13	ubiquitin specific peptidase 13 [Source:HGNC Symbol;Acc:HGNC:12611]	protein_coding	3	179652755	179789401	1
ENSG00000152061	1097.97	0.403361	0.11239	3.58894	0.000332022	0.00634554	RABGAP1L	RAB GTPase activating protein 1 like [Source:HGNC Symbol;Acc:HGNC:24663]	protein_coding	1	174159410	174995308	1
ENSG00000076641	1860.56	0.402685	0.0880835	4.57162	4.8396e-06	0.000181833	PAG1	phosphoprotein membrane anchor with glycosphingolipid microdomains 1 [Source:HGNC Symbol;Acc:HGNC:30043]	protein_coding	8	80967810	81112068	-1
ENSG00000129038	82.8676	0.402608	0.139353	2.88912	0.00386325	0.0443809	LOXL1	lysyl oxidase like 1 [Source:HGNC Symbol;Acc:HGNC:6665]	protein_coding	15	73925989	73952137	1
ENSG00000106327	381.302	0.401647	0.11821	3.39773	0.000679472	0.0113912	TFR2	transferrin receptor 2 [Source:HGNC Symbol;Acc:HGNC:11762]	protein_coding	7	100620416	100642779	-1
ENSG00000261801	154.366	0.401132	0.111294	3.60425	0.00031306	0.00604914	LOXL1-AS1	LOXL1 antisense RNA 1 [Source:HGNC Symbol;Acc:HGNC:44169]	antisense	15	73908071	73928248	-1
ENSG00000138650	309.988	0.400075	0.122329	3.2705	0.00107358	0.0163788	PCDH10	protocadherin 10 [Source:HGNC Symbol;Acc:HGNC:13404]	protein_coding	4	133149315	133208606	1
ENSG00000186260	2276.22	0.399998	0.0860516	4.64835	3.34606e-06	0.000131731	MKL2	MKL1/myocardin like 2 [Source:HGNC Symbol;Acc:HGNC:29819]	protein_coding	16	14071321	14266773	1
ENSG00000154359	588.827	0.399884	0.1001	3.99484	6.4739e-05	0.00163583	LONRF1	LON peptidase N-terminal domain and ring finger 1 [Source:HGNC Symbol;Acc:HGNC:26302]	protein_coding	8	12721894	12756073	-1
ENSG00000101665	130.816	0.399494	0.136912	2.91788	0.00352419	0.04146	SMAD7	SMAD family member 7 [Source:HGNC Symbol;Acc:HGNC:6773]	protein_coding	18	48919853	48950711	-1
ENSG00000130150	223.643	0.399245	0.132002	3.02453	0.00249022	0.0318055	MOSPD2	motile sperm domain containing 2 [Source:HGNC Symbol;Acc:HGNC:28381]	protein_coding	X	14873441	14922327	1
ENSG00000033170	935.843	0.398474	0.0996627	3.99823	6.38192e-05	0.00161842	FUT8	fucosyltransferase 8 [Source:HGNC Symbol;Acc:HGNC:4019]	protein_coding	14	65410592	65744121	1
ENSG00000049246	676.213	0.398007	0.128737	3.09164	0.00199054	0.0268251	PER3	period circadian regulator 3 [Source:HGNC Symbol;Acc:HGNC:8847]	protein_coding	1	7784320	7845177	1
ENSG00000164983	1053.27	0.39781	0.0976146	4.07532	4.5952e-05	0.00124011	TMEM65	transmembrane protein 65 [Source:HGNC Symbol;Acc:HGNC:25203]	protein_coding	8	124306189	124372692	-1
ENSG00000182700	397.669	0.397761	0.120778	3.29333	0.000990073	0.015432	IGIP	IgA inducing protein [Source:HGNC Symbol;Acc:HGNC:33847]	protein_coding	5	140125935	140129392	1
ENSG00000156253	327.468	0.397753	0.11806	3.36909	0.000754176	0.0123578	RWDD2B	RWD domain containing 2B [Source:HGNC Symbol;Acc:HGNC:1302]	protein_coding	21	29004384	29019378	-1
ENSG00000197779	285.297	0.397214	0.125071	3.17591	0.00149367	0.0215079	ZNF81	zinc finger protein 81 [Source:HGNC Symbol;Acc:HGNC:13156]	protein_coding	X	47836902	48002561	1
ENSG00000177058	352.632	0.396604	0.130573	3.03742	0.00238615	0.0307667	SLC38A9	solute carrier family 38 member 9 [Source:HGNC Symbol;Acc:HGNC:26907]	protein_coding	5	55625845	55773194	-1
ENSG00000196263	253.976	0.396059	0.100389	3.94525	7.97163e-05	0.00194417	ZNF471	zinc finger protein 471 [Source:HGNC Symbol;Acc:HGNC:23226]	protein_coding	19	56507843	56530221	1
ENSG00000214110	123.372	0.395655	0.131196	3.01576	0.00256332	0.0324826	LDHAP4	lactate dehydrogenase A pseudogene 4 [Source:HGNC Symbol;Acc:HGNC:6539]	processed_pseudogene	9	14921337	14922334	-1
ENSG00000181449	216.984	0.394612	0.11924	3.3094	0.000934971	0.0147456	SOX2	SRY-box 2 [Source:HGNC Symbol;Acc:HGNC:11195]	protein_coding	3	181711924	181714436	1
ENSG00000171045	355.968	0.394494	0.10074	3.91596	9.00457e-05	0.00214144	TSNARE1	t-SNARE domain containing 1 [Source:HGNC Symbol;Acc:HGNC:26437]	protein_coding	8	142212080	142403240	-1
ENSG00000186318	269.159	0.39263	0.135744	2.89243	0.0038228	0.0440607	BACE1	beta-secretase 1 [Source:HGNC Symbol;Acc:HGNC:933]	protein_coding	11	117285207	117316259	-1
ENSG00000188227	832.302	0.392141	0.0954646	4.10771	3.99602e-05	0.00111122	ZNF793	zinc finger protein 793 [Source:HGNC Symbol;Acc:HGNC:33115]	protein_coding	19	37506939	37548762	1
ENSG00000123094	1338.46	0.391684	0.135318	2.89455	0.00379699	0.0439077	RASSF8	Ras association domain family member 8 [Source:HGNC Symbol;Acc:HGNC:13232]	protein_coding	12	25959029	26079892	1
ENSG00000244165	242.777	0.39136	0.12395	3.1574	0.00159184	0.0225752	P2RY11	purinergic receptor P2Y11 [Source:HGNC Symbol;Acc:HGNC:8540]	protein_coding	19	10111538	10115372	1
ENSG00000177030	1155.76	0.391179	0.116779	3.34974	0.000808884	0.0130843	DEAF1	DEAF1, transcription factor [Source:HGNC Symbol;Acc:HGNC:14677]	protein_coding	11	644233	706715	-1
ENSG00000169660	236.814	0.389373	0.11597	3.35754	0.000786383	0.0128057	HEXDC	hexosaminidase D [Source:HGNC Symbol;Acc:HGNC:26307]	protein_coding	17	82418318	82442645	1
ENSG00000126970	264.595	0.388699	0.0999306	3.88969	0.000100374	0.00235247	ZC4H2	zinc finger C4H2-type containing [Source:HGNC Symbol;Acc:HGNC:24931]	protein_coding	X	64915802	65034713	-1
ENSG00000013583	838.573	0.388309	0.0967507	4.0135	5.98262e-05	0.00153194	HEBP1	heme binding protein 1 [Source:HGNC Symbol;Acc:HGNC:17176]	protein_coding	12	12974864	13000273	-1
ENSG00000163389	668.669	0.38781	0.1182	3.28097	0.00103449	0.0159433	POGLUT1	protein O-glucosyltransferase 1 [Source:HGNC Symbol;Acc:HGNC:22954]	protein_coding	3	119468938	119494708	1
ENSG00000088179	1199.12	0.385923	0.132482	2.91302	0.00357952	0.0419466	PTPN4	protein tyrosine phosphatase, non-receptor type 4 [Source:HGNC Symbol;Acc:HGNC:9656]	protein_coding	2	119759631	119983818	1
ENSG00000128567	2110.62	0.385734	0.0993576	3.88228	0.000103481	0.00241451	PODXL	podocalyxin like [Source:HGNC Symbol;Acc:HGNC:9171]	protein_coding	7	131500262	131558217	-1
ENSG00000114423	1256.54	0.385392	0.0913426	4.2192	2.45175e-05	0.000740562	CBLB	Cbl proto-oncogene B [Source:HGNC Symbol;Acc:HGNC:1542]	protein_coding	3	105655461	105869552	-1
ENSG00000169855	3012.89	0.385296	0.102403	3.76253	0.000168201	0.00361193	ROBO1	roundabout guidance receptor 1 [Source:HGNC Symbol;Acc:HGNC:10249]	protein_coding	3	78597240	79767815	-1
ENSG00000178665	324.065	0.385084	0.0892603	4.31417	1.60207e-05	0.000506308	ZNF713	zinc finger protein 713 [Source:HGNC Symbol;Acc:HGNC:22043]	protein_coding	7	55887475	55942225	1
ENSG00000115392	470.294	0.384669	0.111236	3.45814	0.000543912	0.00951304	FANCL	Fanconi anemia complementation group L [Source:HGNC Symbol;Acc:HGNC:20748]	protein_coding	2	58159243	58241372	-1
ENSG00000165434	399.323	0.384618	0.0941293	4.08606	4.38752e-05	0.0011948	PGM2L1	phosphoglucomutase 2 like 1 [Source:HGNC Symbol;Acc:HGNC:20898]	protein_coding	11	74330318	74398473	-1
ENSG00000223764	272.153	0.384332	0.110196	3.48772	0.000487154	0.0086645	AL645608.1		lincRNA	1	916865	921016	-1
ENSG00000163050	1540.31	0.38369	0.099875	3.8417	0.000122185	0.00277997	COQ8A	coenzyme Q8A [Source:HGNC Symbol;Acc:HGNC:16812]	protein_coding	1	226897536	226987545	1
ENSG00000083123	765.499	0.3835	0.0979287	3.91611	8.99886e-05	0.00214144	BCKDHB	branched chain keto acid dehydrogenase E1 subunit beta [Source:HGNC Symbol;Acc:HGNC:987]	protein_coding	6	80106647	80346270	1
ENSG00000204588	296.508	0.383148	0.107526	3.5633	0.000366215	0.00687364	LINC01123	long intergenic non-protein coding RNA 1123 [Source:HGNC Symbol;Acc:HGNC:49269]	lincRNA	2	109987063	109996140	1
ENSG00000175061	5538.08	0.382971	0.0845196	4.53115	5.86647e-06	0.000215172	LRRC75A-AS1	LRRC75A antisense RNA 1 [Source:HGNC Symbol;Acc:HGNC:28619]	processed_transcript	17	16438822	16478678	1
ENSG00000158290	3318.47	0.381214	0.117796	3.23621	0.00121129	0.0182152	CUL4B	cullin 4B [Source:HGNC Symbol;Acc:HGNC:2555]	protein_coding	X	120524609	120575794	-1
ENSG00000181350	88.2489	0.38091	0.128602	2.96192	0.00305724	0.0372224	LRRC75A	leucine rich repeat containing 75A [Source:HGNC Symbol;Acc:HGNC:32403]	protein_coding	17	16441577	16492153	-1
ENSG00000187097	1057.26	0.380443	0.0859344	4.42713	9.54938e-06	0.000325376	ENTPD5	ectonucleoside triphosphate diphosphohydrolase 5 [Source:HGNC Symbol;Acc:HGNC:3367]	protein_coding	14	73958010	74019399	-1
ENSG00000273151	140.364	0.380097	0.127472	2.98182	0.00286543	0.0355638	AC073957.3		antisense	7	879790	886547	-1
ENSG00000138604	625.281	0.377441	0.0902399	4.18264	2.88142e-05	0.000846552	GLCE	glucuronic acid epimerase [Source:HGNC Symbol;Acc:HGNC:17855]	protein_coding	15	69160584	69272217	1
ENSG00000146243	372.819	0.376572	0.116762	3.22513	0.00125914	0.018787	IRAK1BP1	interleukin 1 receptor associated kinase 1 binding protein 1 [Source:HGNC Symbol;Acc:HGNC:17368]	protein_coding	6	78867472	78946440	1
ENSG00000109618	734.177	0.376464	0.131894	2.85429	0.00431335	0.0481058	SEPSECS	Sep (O-phosphoserine) tRNA:Sec (selenocysteine) tRNA synthase [Source:HGNC Symbol;Acc:HGNC:30605]	protein_coding	4	25120014	25160442	-1
ENSG00000145348	304.889	0.376306	0.106723	3.52599	0.000421904	0.0076927	TBCK	TBC1 domain containing kinase [Source:HGNC Symbol;Acc:HGNC:28261]	protein_coding	4	106041599	106321495	-1
ENSG00000118762	774.81	0.375771	0.0728677	5.1569	2.51078e-07	1.41512e-05	PKD2	polycystin 2, transient receptor potential cation channel [Source:HGNC Symbol;Acc:HGNC:9009]	protein_coding	4	88007668	88077777	1
ENSG00000185630	2111.12	0.373855	0.0795274	4.70096	2.58938e-06	0.00010509	PBX1	PBX homeobox 1 [Source:HGNC Symbol;Acc:HGNC:8632]	protein_coding	1	164555584	164899296	1
ENSG00000153714	305.597	0.373001	0.108355	3.4424	0.000576582	0.0100012	LURAP1L	leucine rich adaptor protein 1 like [Source:HGNC Symbol;Acc:HGNC:31452]	protein_coding	9	12775021	12822131	1
ENSG00000170365	152.619	0.372822	0.126599	2.9449	0.00323058	0.0386911	SMAD1	SMAD family member 1 [Source:HGNC Symbol;Acc:HGNC:6767]	protein_coding	4	145481194	145558079	1
ENSG00000183580	441.477	0.371811	0.100304	3.70684	0.000209862	0.00432541	FBXL7	F-box and leucine rich repeat protein 7 [Source:HGNC Symbol;Acc:HGNC:13604]	protein_coding	5	15500196	15939795	1
ENSG00000166436	373.505	0.371109	0.125027	2.96823	0.00299516	0.0366728	TRIM66	tripartite motif containing 66 [Source:HGNC Symbol;Acc:HGNC:29005]	protein_coding	11	8612037	8682694	-1
ENSG00000138646	513.419	0.370657	0.125006	2.96511	0.00302575	0.0369397	HERC5	HECT and RLD domain containing E3 ubiquitin protein ligase 5 [Source:HGNC Symbol;Acc:HGNC:24368]	protein_coding	4	88457117	88506163	1
ENSG00000167552	2341.62	0.370535	0.0906821	4.08609	4.38708e-05	0.0011948	TUBA1A	tubulin alpha 1a [Source:HGNC Symbol;Acc:HGNC:20766]	protein_coding	12	49184796	49189324	-1
ENSG00000080546	1214.5	0.369656	0.11939	3.0962	0.00196019	0.026518	SESN1	sestrin 1 [Source:HGNC Symbol;Acc:HGNC:21595]	protein_coding	6	108986437	109094819	-1
ENSG00000123213	2187.71	0.369165	0.0918187	4.02059	5.80519e-05	0.00149253	NLN	neurolysin [Source:HGNC Symbol;Acc:HGNC:16058]	protein_coding	5	65722196	65871725	1
ENSG00000122484	2366.75	0.369138	0.0972351	3.79635	0.000146845	0.00323597	RPAP2	RNA polymerase II associated protein 2 [Source:HGNC Symbol;Acc:HGNC:25791]	protein_coding	1	92298965	92402056	1
ENSG00000151422	525.535	0.368959	0.116734	3.16069	0.00157397	0.0223578	FER	FER tyrosine kinase [Source:HGNC Symbol;Acc:HGNC:3655]	protein_coding	5	108747822	109196841	1
ENSG00000259673	153.742	0.368834	0.114773	3.2136	0.00131084	0.0193252	IQCH-AS1	IQCH antisense RNA 1 [Source:HGNC Symbol;Acc:HGNC:44104]	lincRNA	15	67403619	67521844	-1
ENSG00000075391	192.547	0.368816	0.120967	3.0489	0.00229682	0.0299542	RASAL2	RAS protein activator like 2 [Source:HGNC Symbol;Acc:HGNC:9874]	protein_coding	1	178094141	178484147	1
ENSG00000114770	1460.82	0.368142	0.0956017	3.85079	0.000117739	0.00269632	ABCC5	ATP binding cassette subfamily C member 5 [Source:HGNC Symbol;Acc:HGNC:56]	protein_coding	3	183919934	184018015	-1
ENSG00000145217	124.416	0.36783	0.111921	3.28651	0.00101436	0.0157379	SLC26A1	solute carrier family 26 member 1 [Source:HGNC Symbol;Acc:HGNC:10993]	protein_coding	4	979073	993440	-1
ENSG00000143458	144.655	0.367192	0.12782	2.87274	0.00406933	0.0460439	GABPB2	GA binding protein transcription factor beta subunit 2 [Source:HGNC Symbol;Acc:HGNC:28441]	protein_coding	1	151070578	151125542	1
ENSG00000121413	421.29	0.366502	0.0968464	3.78436	0.000154103	0.00337119	ZSCAN18	zinc finger and SCAN domain containing 18 [Source:HGNC Symbol;Acc:HGNC:21037]	protein_coding	19	58083838	58118427	-1
ENSG00000164951	870.088	0.365486	0.0844184	4.32947	1.49472e-05	0.000478193	PDP1	pyruvate dehyrogenase phosphatase catalytic subunit 1 [Source:HGNC Symbol;Acc:HGNC:9279]	protein_coding	8	93857807	93926066	1
ENSG00000225302	225.216	0.36508	0.102606	3.55806	0.000373602	0.00697535	NA	NA	NA	NA	NA	NA	NA
ENSG00000244879	4391.35	0.364458	0.106769	3.41352	0.000641297	0.0108289	GABPB1-AS1	GABPB1 antisense RNA 1 [Source:HGNC Symbol;Acc:HGNC:44157]	antisense	15	50354959	50372202	1
ENSG00000215883	302.729	0.3637	0.110168	3.30133	0.000962267	0.0151081	CYB5RL	cytochrome b5 reductase like [Source:HGNC Symbol;Acc:HGNC:32220]	protein_coding	1	54169651	54200036	-1
ENSG00000215252	2547.07	0.363441	0.106832	3.402	0.000668958	0.0112328	GOLGA8B	golgin A8 family member B [Source:HGNC Symbol;Acc:HGNC:31973]	protein_coding	15	34525207	34588503	-1
ENSG00000139926	471.796	0.363429	0.100341	3.62193	0.000292409	0.00569724	FRMD6	FERM domain containing 6 [Source:HGNC Symbol;Acc:HGNC:19839]	protein_coding	14	51489100	51730727	1
ENSG00000164199	1219.43	0.363059	0.123349	2.94335	0.00324682	0.0387829	ADGRV1	adhesion G protein-coupled receptor V1 [Source:HGNC Symbol;Acc:HGNC:17416]	protein_coding	5	90529344	91164437	1
ENSG00000196405	1938.95	0.360926	0.096046	3.75784	0.000171384	0.00366398	EVL	Enah/Vasp-like [Source:HGNC Symbol;Acc:HGNC:20234]	protein_coding	14	99971449	100144236	1
ENSG00000076555	172.981	0.360651	0.124749	2.89101	0.00384008	0.0441704	ACACB	acetyl-CoA carboxylase beta [Source:HGNC Symbol;Acc:HGNC:85]	protein_coding	12	109116595	109268226	1
ENSG00000231439	111.627	0.360439	0.12542	2.87385	0.00405496	0.0459161	WASIR2	WASH and IL9R antisense RNA 2 [Source:HGNC Symbol;Acc:HGNC:38609]	lincRNA	16	22910	25123	1
ENSG00000275023	3043.9	0.359765	0.118841	3.02728	0.00246765	0.0316031	MLLT6	MLLT6, PHD finger containing [Source:HGNC Symbol;Acc:HGNC:7138]	protein_coding	17	38705542	38729803	1
ENSG00000139793	795.132	0.35971	0.121642	2.95712	0.00310526	0.0376481	MBNL2	muscleblind like splicing regulator 2 [Source:HGNC Symbol;Acc:HGNC:16746]	protein_coding	13	97221434	97394120	1
ENSG00000178917	199.847	0.357974	0.096884	3.69487	0.000219999	0.00448163	ZNF852	zinc finger protein 852 [Source:HGNC Symbol;Acc:HGNC:27713]	protein_coding	3	44498970	44510636	-1
ENSG00000247498	188.948	0.357901	0.121023	2.9573	0.00310346	0.037648	GPRC5D-AS1	GPRC5D and HEBP1 antisense RNA 1 [Source:HGNC Symbol;Acc:HGNC:53599]	antisense	12	12927726	12984645	1
ENSG00000132821	680.001	0.357873	0.117705	3.04043	0.00236237	0.0306002	VSTM2L	V-set and transmembrane domain containing 2 like [Source:HGNC Symbol;Acc:HGNC:16096]	protein_coding	20	37903104	37945350	1
ENSG00000149346	956.295	0.3576	0.0966382	3.70041	0.000215255	0.00441492	SLX4IP	SLX4 interacting protein [Source:HGNC Symbol;Acc:HGNC:16225]	protein_coding	20	10435303	10636829	1
ENSG00000104164	5469.67	0.356763	0.0996263	3.58101	0.000342269	0.00650591	BLOC1S6	biogenesis of lysosomal organelles complex 1 subunit 6 [Source:HGNC Symbol;Acc:HGNC:8549]	protein_coding	15	45587123	45615999	1
ENSG00000112893	2170.84	0.356724	0.120706	2.95531	0.00312358	0.0377924	MAN2A1	mannosidase alpha class 2A member 1 [Source:HGNC Symbol;Acc:HGNC:6824]	protein_coding	5	109689366	109869625	1
ENSG00000175772	203.693	0.355086	0.107212	3.312	0.000926318	0.0146311	LINC01106	long intergenic non-protein coding RNA 1106 [Source:HGNC Symbol;Acc:HGNC:26769]	lincRNA	2	110375138	110384442	-1
ENSG00000144504	164.758	0.355056	0.106929	3.3205	0.000898566	0.0143002	ANKMY1	ankyrin repeat and MYND domain containing 1 [Source:HGNC Symbol;Acc:HGNC:20987]	protein_coding	2	240479422	240569209	-1
ENSG00000132394	319.67	0.35431	0.11021	3.21486	0.00130507	0.0192943	EEFSEC	eukaryotic elongation factor, selenocysteine-tRNA specific [Source:HGNC Symbol;Acc:HGNC:24614]	protein_coding	3	128153454	128408646	1
ENSG00000186462	831.507	0.35412	0.109055	3.24718	0.00116556	0.0176031	NAP1L2	nucleosome assembly protein 1 like 2 [Source:HGNC Symbol;Acc:HGNC:7638]	protein_coding	X	73212299	73214848	-1
ENSG00000116001	5124.35	0.35334	0.121343	2.91192	0.00359216	0.0420088	TIA1	TIA1 cytotoxic granule associated RNA binding protein [Source:HGNC Symbol;Acc:HGNC:11802]	protein_coding	2	70209444	70248660	-1
ENSG00000175265	2973.76	0.351508	0.123603	2.84385	0.00445726	0.0492925	GOLGA8A	golgin A8 family member A [Source:HGNC Symbol;Acc:HGNC:31972]	protein_coding	15	34379068	34437466	-1
ENSG00000163346	2191.7	0.351447	0.113729	3.09021	0.00200014	0.0269027	PBXIP1	PBX homeobox interacting protein 1 [Source:HGNC Symbol;Acc:HGNC:21199]	protein_coding	1	154944076	154956123	-1
ENSG00000147202	1082.7	0.349657	0.0933242	3.74669	0.000179183	0.00380887	DIAPH2	diaphanous related formin 2 [Source:HGNC Symbol;Acc:HGNC:2877]	protein_coding	X	96684663	97604997	1
ENSG00000091409	805.12	0.34933	0.119134	2.93225	0.00336515	0.0400144	ITGA6	integrin subunit alpha 6 [Source:HGNC Symbol;Acc:HGNC:6142]	protein_coding	2	172427354	172506282	1
ENSG00000204271	565.946	0.349217	0.0918128	3.80357	0.000142625	0.00315953	SPIN3	spindlin family member 3 [Source:HGNC Symbol;Acc:HGNC:27272]	protein_coding	X	56818298	56995827	-1
ENSG00000260912	272.534	0.348793	0.117968	2.95669	0.00310962	0.0376792	AL158206.1		sense_overlapping	9	19453209	19455173	1
ENSG00000103253	1136.78	0.348707	0.109214	3.19287	0.00140866	0.020466	HAGHL	hydroxyacylglutathione hydrolase like [Source:HGNC Symbol;Acc:HGNC:14177]	protein_coding	16	726936	735525	1
ENSG00000248092	577.466	0.348518	0.101696	3.42705	0.000610174	0.0104205	NNT-AS1	NNT antisense RNA 1 [Source:HGNC Symbol;Acc:HGNC:49005]	antisense	5	43571594	43603230	-1
ENSG00000112167	603.682	0.347981	0.0735078	4.73393	2.20215e-06	9.18569e-05	SAYSD1	SAYSVFN motif domain containing 1 [Source:HGNC Symbol;Acc:HGNC:21025]	protein_coding	6	39104064	39115189	-1
ENSG00000225484	354.882	0.347435	0.105845	3.2825	0.00102889	0.0158813	NUTM2B-AS1	NUTM2B antisense RNA 1 [Source:HGNC Symbol;Acc:HGNC:51204]	antisense	10	79663088	79826594	-1
ENSG00000245849	212.456	0.346845	0.110742	3.13199	0.00173624	0.0241568	RAD51-AS1	RAD51 antisense RNA 1 (head to head) [Source:HGNC Symbol;Acc:HGNC:48621]	processed_transcript	15	40686724	40695107	-1
ENSG00000111670	4304.81	0.345861	0.0863922	4.00338	6.24438e-05	0.00158737	GNPTAB	N-acetylglucosamine-1-phosphate transferase alpha and beta subunits [Source:HGNC Symbol;Acc:HGNC:29670]	protein_coding	12	101745497	101830938	-1
ENSG00000112290	301.175	0.34507	0.114396	3.01645	0.0025575	0.0324826	WASF1	WAS protein family member 1 [Source:HGNC Symbol;Acc:HGNC:12732]	protein_coding	6	110099819	110180004	-1
ENSG00000131507	3167.59	0.343198	0.0824578	4.16211	3.15324e-05	0.000906847	NDFIP1	Nedd4 family interacting protein 1 [Source:HGNC Symbol;Acc:HGNC:17592]	protein_coding	5	142108505	142154443	1
ENSG00000053254	1269.33	0.343016	0.0859777	3.98959	6.61878e-05	0.00166643	FOXN3	forkhead box N3 [Source:HGNC Symbol;Acc:HGNC:1928]	protein_coding	14	89124871	89619149	-1
ENSG00000186026	134.245	0.342742	0.110332	3.10646	0.00189344	0.0258479	ZNF284	zinc finger protein 284 [Source:HGNC Symbol;Acc:HGNC:13078]	protein_coding	19	44072144	44089613	1
ENSG00000164066	577.672	0.341978	0.101003	3.3858	0.000709706	0.0117965	INTU	inturned planar cell polarity protein [Source:HGNC Symbol;Acc:HGNC:29239]	protein_coding	4	127623271	127726737	1
ENSG00000174306	1014.17	0.340401	0.108019	3.15131	0.00162539	0.0229262	ZHX3	zinc fingers and homeoboxes 3 [Source:HGNC Symbol;Acc:HGNC:15935]	protein_coding	20	41178448	41317672	-1
ENSG00000108406	1550.61	0.339192	0.109658	3.09319	0.00198018	0.0267198	DHX40	DEAH-box helicase 40 [Source:HGNC Symbol;Acc:HGNC:18018]	protein_coding	17	59565525	59608345	1
ENSG00000161395	328.578	0.338918	0.0920141	3.68333	0.00023021	0.00466252	PGAP3	post-GPI attachment to proteins 3 [Source:HGNC Symbol;Acc:HGNC:23719]	protein_coding	17	39671122	39696797	-1
ENSG00000150477	152.827	0.338695	0.109657	3.08868	0.00201045	0.0269896	KIAA1328	KIAA1328 [Source:HGNC Symbol;Acc:HGNC:29248]	protein_coding	18	36829106	37232172	1
ENSG00000160050	391.846	0.338088	0.0951775	3.55218	0.000382048	0.00708896	CCDC28B	coiled-coil domain containing 28B [Source:HGNC Symbol;Acc:HGNC:28163]	protein_coding	1	32200386	32205387	1
ENSG00000111653	553.281	0.337763	0.109171	3.09388	0.00197557	0.0266746	ING4	inhibitor of growth family member 4 [Source:HGNC Symbol;Acc:HGNC:19423]	protein_coding	12	6650280	6663148	-1
ENSG00000203326	512.125	0.336738	0.101564	3.31554	0.000914658	0.0144905	ZNF525	zinc finger protein 525 [Source:HGNC Symbol;Acc:HGNC:29423]	protein_coding	19	53365693	53392217	1
ENSG00000048342	339.153	0.336708	0.0995711	3.38158	0.000720703	0.0119396	CC2D2A	coiled-coil and C2 domain containing 2A [Source:HGNC Symbol;Acc:HGNC:29253]	protein_coding	4	15469865	15601557	1
ENSG00000188153	1209.18	0.335862	0.0892332	3.76386	0.000167309	0.00360382	COL4A5	collagen type IV alpha 5 chain [Source:HGNC Symbol;Acc:HGNC:2207]	protein_coding	X	108439844	108697545	1
ENSG00000089057	1295.31	0.335425	0.106445	3.15115	0.00162628	0.0229262	SLC23A2	solute carrier family 23 member 2 [Source:HGNC Symbol;Acc:HGNC:10973]	protein_coding	20	4852356	5010293	-1
ENSG00000057019	367.101	0.335363	0.0950855	3.52697	0.000420351	0.00767105	DCBLD2	discoidin, CUB and LCCL domain containing 2 [Source:HGNC Symbol;Acc:HGNC:24627]	protein_coding	3	98795941	98901689	-1
ENSG00000154153	441.714	0.335013	0.111076	3.01606	0.00256082	0.0324826	RETREG1	reticulophagy regulator 1 [Source:HGNC Symbol;Acc:HGNC:25964]	protein_coding	5	16473038	16617058	-1
ENSG00000215190	224.46	0.334965	0.0992471	3.37506	0.000737999	0.0121305	LINC00680	long intergenic non-protein coding RNA 680 [Source:HGNC Symbol;Acc:HGNC:44417]	transcribed_unprocessed_pseudogene	6	57946074	57961501	-1
ENSG00000138185	256.879	0.334783	0.115437	2.90014	0.00372999	0.0432746	ENTPD1	ectonucleoside triphosphate diphosphohydrolase 1 [Source:HGNC Symbol;Acc:HGNC:3363]	protein_coding	10	95711779	95869695	1
ENSG00000064309	362.23	0.334172	0.114052	2.93	0.00338958	0.0402366	CDON	cell adhesion associated, oncogene regulated [Source:HGNC Symbol;Acc:HGNC:17104]	protein_coding	11	125955796	126063335	-1
ENSG00000137818	21075.1	0.334036	0.0846524	3.94597	7.94765e-05	0.00194057	RPLP1	ribosomal protein lateral stalk subunit P1 [Source:HGNC Symbol;Acc:HGNC:10372]	protein_coding	15	69452784	69456194	1
ENSG00000157764	2307.78	0.332733	0.0910704	3.65358	0.000258609	0.00511933	BRAF	B-Raf proto-oncogene, serine/threonine kinase [Source:HGNC Symbol;Acc:HGNC:1097]	protein_coding	7	140719327	140924928	-1
ENSG00000182985	5933.71	0.331835	0.0849283	3.90724	9.33562e-05	0.00221017	CADM1	cell adhesion molecule 1 [Source:HGNC Symbol;Acc:HGNC:5951]	protein_coding	11	115169218	115504957	-1
ENSG00000133627	296.291	0.331212	0.107612	3.07782	0.00208519	0.0277231	ACTR3B	ARP3 actin related protein 3 homolog B [Source:HGNC Symbol;Acc:HGNC:17256]	protein_coding	7	152759749	152855378	1
ENSG00000147454	6105.2	0.330961	0.0564118	5.86688	4.44076e-09	3.88992e-07	SLC25A37	solute carrier family 25 member 37 [Source:HGNC Symbol;Acc:HGNC:29786]	protein_coding	8	23528805	23575463	1
ENSG00000131089	424.148	0.326734	0.0830672	3.93337	8.37638e-05	0.00201484	ARHGEF9	Cdc42 guanine nucleotide exchange factor 9 [Source:HGNC Symbol;Acc:HGNC:14561]	protein_coding	X	63634967	63809274	-1
ENSG00000225828	475.505	0.326538	0.10499	3.11017	0.00186981	0.0255751	FAM229A	family with sequence similarity 229 member A [Source:HGNC Symbol;Acc:HGNC:44652]	protein_coding	1	32361270	32364278	-1
ENSG00000171291	193.475	0.326441	0.108394	3.01163	0.00259852	0.0328495	ZNF439	zinc finger protein 439 [Source:HGNC Symbol;Acc:HGNC:20873]	protein_coding	19	11848726	11883750	1
ENSG00000235706	182.676	0.32602	0.0926572	3.51856	0.000433903	0.00789779	DICER1-AS1	DICER1 antisense RNA 1 [Source:HGNC Symbol;Acc:HGNC:43017]	antisense	14	95157645	95179933	1
ENSG00000186073	292.598	0.3251	0.0948308	3.42821	0.000607576	0.0103846	C15orf41	chromosome 15 open reading frame 41 [Source:HGNC Symbol;Acc:HGNC:26929]	protein_coding	15	36579611	36810248	1
ENSG00000173852	1404.53	0.324312	0.0855365	3.7915	0.000149737	0.00328937	DPY19L1	dpy-19 like C-mannosyltransferase 1 [Source:HGNC Symbol;Acc:HGNC:22205]	protein_coding	7	34928876	35038271	-1
ENSG00000272145	187.502	0.324241	0.0949435	3.41509	0.000637606	0.0107752	NFYC-AS1	NFYC antisense RNA 1 [Source:HGNC Symbol;Acc:HGNC:49451]	antisense	1	40690380	40692066	-1
ENSG00000150764	346.017	0.323334	0.105457	3.06604	0.00216912	0.0285009	DIXDC1	DIX domain containing 1 [Source:HGNC Symbol;Acc:HGNC:23695]	protein_coding	11	111927144	112022584	1
ENSG00000267002	627.825	0.321919	0.0976251	3.2975	0.000975494	0.0152702	AC060780.1		lincRNA	17	43148368	43171037	-1
ENSG00000254726	3457.7	0.320983	0.103194	3.11049	0.00186779	0.0255751	MEX3A	mex-3 RNA binding family member A [Source:HGNC Symbol;Acc:HGNC:33482]	protein_coding	1	156072013	156081998	-1
ENSG00000258297	403.457	0.319614	0.0984479	3.24653	0.00116822	0.0176306	AP001157.1		antisense	11	66666036	66668374	1
ENSG00000166949	412.054	0.317682	0.0992899	3.19954	0.00137646	0.0201319	SMAD3	SMAD family member 3 [Source:HGNC Symbol;Acc:HGNC:6769]	protein_coding	15	67063763	67195195	1
ENSG00000111912	478.474	0.317335	0.0980029	3.23801	0.00120365	0.0181134	NCOA7	nuclear receptor coactivator 7 [Source:HGNC Symbol;Acc:HGNC:21081]	protein_coding	6	125781161	125932030	1
ENSG00000173905	1480.69	0.315555	0.0907097	3.47874	0.000503781	0.00894772	GOLIM4	golgi integral membrane protein 4 [Source:HGNC Symbol;Acc:HGNC:15448]	protein_coding	3	168008677	168095975	-1
ENSG00000177076	190.347	0.315036	0.109243	2.8838	0.00392911	0.04499	ACER2	alkaline ceramidase 2 [Source:HGNC Symbol;Acc:HGNC:23675]	protein_coding	9	19409059	19452020	1
ENSG00000109458	222.14	0.314695	0.104285	3.01764	0.00254752	0.0323996	GAB1	GRB2 associated binding protein 1 [Source:HGNC Symbol;Acc:HGNC:4066]	protein_coding	4	143336762	143474568	1
ENSG00000184205	369.843	0.313023	0.0997188	3.13906	0.00169493	0.0236894	TSPYL2	TSPY like 2 [Source:HGNC Symbol;Acc:HGNC:24358]	protein_coding	X	53082367	53088540	1
ENSG00000155324	384.185	0.312191	0.0986908	3.16333	0.00155976	0.022201	GRAMD2B	GRAM domain containing 2B [Source:HGNC Symbol;Acc:HGNC:24911]	protein_coding	5	126360132	126496494	1
ENSG00000140543	235.612	0.310997	0.100685	3.0888	0.00200968	0.0269896	DET1	DET1, COP1 ubiquitin ligase partner [Source:HGNC Symbol;Acc:HGNC:25477]	protein_coding	15	88494440	88546675	-1
ENSG00000205861	454.282	0.310018	0.0869968	3.56356	0.00036586	0.00687353	PCOTH	Pro-X-Gly collagen triple helix like repeat containing [Source:HGNC Symbol;Acc:HGNC:39839]	processed_transcript	13	23888889	23897263	1
ENSG00000115998	175.218	0.308625	0.10641	2.90035	0.0037275	0.0432746	C2orf42	chromosome 2 open reading frame 42 [Source:HGNC Symbol;Acc:HGNC:26056]	protein_coding	2	70149880	70248615	-1
ENSG00000013523	616.719	0.308581	0.0922769	3.34408	0.000825563	0.0133301	ANGEL1	angel homolog 1 [Source:HGNC Symbol;Acc:HGNC:19961]	protein_coding	14	76786178	76826246	-1
ENSG00000144118	753.199	0.307789	0.0892516	3.44855	0.000563606	0.00981665	RALB	RAS like proto-oncogene B [Source:HGNC Symbol;Acc:HGNC:9840]	protein_coding	2	120240064	120294713	1
ENSG00000146416	938.726	0.306495	0.101618	3.01616	0.00256	0.0324826	AIG1	androgen induced 1 [Source:HGNC Symbol;Acc:HGNC:21607]	protein_coding	6	143060496	143340304	1
ENSG00000158805	595.452	0.306332	0.0958613	3.19557	0.00139554	0.0203597	ZNF276	zinc finger protein 276 [Source:HGNC Symbol;Acc:HGNC:23330]	protein_coding	16	89720400	89740903	1
ENSG00000120594	795.971	0.30437	0.102031	2.98311	0.00285333	0.0354734	PLXDC2	plexin domain containing 2 [Source:HGNC Symbol;Acc:HGNC:21013]	protein_coding	10	19816239	20289856	1
ENSG00000147180	741.551	0.304053	0.104991	2.89598	0.00377976	0.0437566	ZNF711	zinc finger protein 711 [Source:HGNC Symbol;Acc:HGNC:13128]	protein_coding	X	85244032	85273362	1
ENSG00000115457	1193.11	0.303704	0.0885181	3.43099	0.000601393	0.0103041	IGFBP2	insulin like growth factor binding protein 2 [Source:HGNC Symbol;Acc:HGNC:5471]	protein_coding	2	216632828	216664436	1
ENSG00000224032	307.032	0.303621	0.0956476	3.17437	0.00150162	0.0215927	EPB41L4A-AS1	EPB41L4A antisense RNA 1 [Source:HGNC Symbol;Acc:HGNC:30749]	lincRNA	5	112160526	112164276	1
ENSG00000165288	1010.95	0.302979	0.0824168	3.67618	0.000236751	0.00477203	BRWD3	bromodomain and WD repeat domain containing 3 [Source:HGNC Symbol;Acc:HGNC:17342]	protein_coding	X	80670854	80809688	-1
ENSG00000136169	325.193	0.302071	0.0962257	3.13919	0.00169414	0.0236894	SETDB2	SET domain bifurcated 2 [Source:HGNC Symbol;Acc:HGNC:20263]	protein_coding	13	49444374	49495003	1
ENSG00000251136	244.528	0.301191	0.104755	2.87519	0.00403785	0.0457999	AF117829.1		lincRNA	8	89609409	89757727	-1
ENSG00000035115	651.2	0.299549	0.0838933	3.5706	0.000356168	0.00670943	SH3YL1	SH3 and SYLF domain containing 1 [Source:HGNC Symbol;Acc:HGNC:29546]	protein_coding	2	217730	266398	-1
ENSG00000256525	419.607	0.299371	0.100444	2.98047	0.00287806	0.0356754	POLG2	DNA polymerase gamma 2, accessory subunit [Source:HGNC Symbol;Acc:HGNC:9180]	protein_coding	17	64477785	64497036	-1
ENSG00000105483	696.358	0.298154	0.0831043	3.58771	0.000333594	0.00636733	CARD8	caspase recruitment domain family member 8 [Source:HGNC Symbol;Acc:HGNC:17057]	protein_coding	19	48180770	48255946	-1
ENSG00000104728	205.935	0.297489	0.0983825	3.02379	0.00249626	0.0318633	ARHGEF10	Rho guanine nucleotide exchange factor 10 [Source:HGNC Symbol;Acc:HGNC:14103]	protein_coding	8	1823976	1958641	1
ENSG00000170264	437.055	0.294486	0.0929162	3.16937	0.0015277	0.0218087	FAM161A	family with sequence similarity 161 member A [Source:HGNC Symbol;Acc:HGNC:25808]	protein_coding	2	61824854	61854143	-1
ENSG00000105875	410.107	0.294186	0.10139	2.90154	0.00371331	0.0432014	WDR91	WD repeat domain 91 [Source:HGNC Symbol;Acc:HGNC:24997]	protein_coding	7	135183839	135211534	-1
ENSG00000103091	606.83	0.292328	0.0788938	3.70534	0.000211111	0.0043384	WDR59	WD repeat domain 59 [Source:HGNC Symbol;Acc:HGNC:25706]	protein_coding	16	74871367	75000173	-1
ENSG00000129103	2543.79	0.291969	0.0891386	3.27544	0.00105496	0.0162005	SUMF2	sulfatase modifying factor 2 [Source:HGNC Symbol;Acc:HGNC:20415]	protein_coding	7	56064002	56080670	1
ENSG00000106415	1251.25	0.290355	0.0623911	4.6538	3.25878e-06	0.000129019	GLCCI1	glucocorticoid induced 1 [Source:HGNC Symbol;Acc:HGNC:18713]	protein_coding	7	7968794	8094272	1
ENSG00000184304	757.246	0.290311	0.100548	2.88729	0.0038858	0.0445669	PRKD1	protein kinase D1 [Source:HGNC Symbol;Acc:HGNC:9407]	protein_coding	14	29576479	30191898	-1
ENSG00000204084	502.868	0.288839	0.0958688	3.01286	0.00258802	0.0327382	INPP5B	inositol polyphosphate-5-phosphatase B [Source:HGNC Symbol;Acc:HGNC:6077]	protein_coding	1	37860697	37947057	-1
ENSG00000124523	273.058	0.286774	0.0849238	3.37684	0.000733233	0.0120893	SIRT5	sirtuin 5 [Source:HGNC Symbol;Acc:HGNC:14933]	protein_coding	6	13574529	13615158	1
ENSG00000151131	493.949	0.286757	0.0976648	2.93613	0.00332333	0.0396293	C12orf45	chromosome 12 open reading frame 45 [Source:HGNC Symbol;Acc:HGNC:28628]	protein_coding	12	104986310	105074197	1
ENSG00000170234	588.368	0.286688	0.0832166	3.44509	0.000570874	0.00991039	PWWP2A	PWWP domain containing 2A [Source:HGNC Symbol;Acc:HGNC:29406]	protein_coding	5	160061801	160119423	-1
ENSG00000259891	421.985	0.28466	0.0847346	3.35944	0.000781016	0.0127281	AC107375.1		antisense	8	140505813	140508043	-1
ENSG00000170456	334.884	0.284645	0.0934706	3.04529	0.00232459	0.0302787	DENND5B	DENN domain containing 5B [Source:HGNC Symbol;Acc:HGNC:28338]	protein_coding	12	31382223	31591097	-1
ENSG00000162139	581.325	0.283096	0.0845101	3.34984	0.000808576	0.0130843	NEU3	neuraminidase 3 [Source:HGNC Symbol;Acc:HGNC:7760]	protein_coding	11	74988134	75018893	1
ENSG00000129474	1386.2	0.282121	0.0927125	3.04297	0.00234256	0.0304526	AJUBA	ajuba LIM protein [Source:HGNC Symbol;Acc:HGNC:20250]	protein_coding	14	22971174	22982642	-1
ENSG00000216775	1261.63	0.282055	0.0688735	4.09527	4.21679e-05	0.00116798	AL109918.1		transcribed_unprocessed_pseudogene	6	52664366	52669155	1
ENSG00000099219	1194.77	0.281996	0.0824355	3.42081	0.000624348	0.0106109	ERMP1	endoplasmic reticulum metallopeptidase 1 [Source:HGNC Symbol;Acc:HGNC:23703]	protein_coding	9	5765076	5833117	-1
ENSG00000140450	534.86	0.281532	0.0954608	2.94919	0.00318606	0.0383403	ARRDC4	arrestin domain containing 4 [Source:HGNC Symbol;Acc:HGNC:28087]	protein_coding	15	97960698	97973838	1
ENSG00000177425	2219.42	0.280799	0.087995	3.19108	0.00141744	0.0205792	PAWR	pro-apoptotic WT1 regulator [Source:HGNC Symbol;Acc:HGNC:8614]	protein_coding	12	79574979	79691097	-1
ENSG00000138758	2454.64	0.280095	0.0959336	2.91968	0.00350394	0.0412827	SEPT11	septin 11 [Source:HGNC Symbol;Acc:HGNC:25589]	protein_coding	4	76949703	77040384	1
ENSG00000083844	1124.01	0.27879	0.0826601	3.37273	0.000744275	0.0122241	ZNF264	zinc finger protein 264 [Source:HGNC Symbol;Acc:HGNC:13057]	protein_coding	19	57191500	57222846	1
ENSG00000171843	1251.22	0.278082	0.0950601	2.92533	0.00344096	0.0407181	MLLT3	MLLT3, super elongation complex subunit [Source:HGNC Symbol;Acc:HGNC:7136]	protein_coding	9	20341665	20622543	-1
ENSG00000143494	973.013	0.27296	0.0740045	3.68842	0.000225651	0.00459231	VASH2	vasohibin 2 [Source:HGNC Symbol;Acc:HGNC:25723]	protein_coding	1	212950520	212992037	1
ENSG00000184402	1209.19	0.272837	0.0688015	3.96557	7.3222e-05	0.00180887	SS18L1	SS18L1, nBAF chromatin remodeling complex subunit [Source:HGNC Symbol;Acc:HGNC:15592]	protein_coding	20	62143795	62182484	1
ENSG00000131368	886.513	0.272384	0.0730116	3.7307	0.00019095	0.00400632	MRPS25	mitochondrial ribosomal protein S25 [Source:HGNC Symbol;Acc:HGNC:14511]	protein_coding	3	15042460	15065335	-1
ENSG00000162869	493.339	0.271865	0.0907997	2.99411	0.00275244	0.0343335	PPP1R21	protein phosphatase 1 regulatory subunit 21 [Source:HGNC Symbol;Acc:HGNC:30595]	protein_coding	2	48440598	48515391	1
ENSG00000111144	1163.4	0.271727	0.0764139	3.55598	0.000376567	0.00701202	LTA4H	leukotriene A4 hydrolase [Source:HGNC Symbol;Acc:HGNC:6710]	protein_coding	12	96000828	96043520	-1
ENSG00000179152	1244.35	0.270782	0.0931577	2.90671	0.00365252	0.0425884	TCAIM	T cell activation inhibitor, mitochondrial [Source:HGNC Symbol;Acc:HGNC:25241]	protein_coding	3	44338119	44409451	1
ENSG00000164663	458.901	0.270662	0.0909786	2.97501	0.00292978	0.0361884	USP49	ubiquitin specific peptidase 49 [Source:HGNC Symbol;Acc:HGNC:20078]	protein_coding	6	41789896	41895361	-1
ENSG00000266338	813.613	0.269495	0.0935346	2.88123	0.00396121	0.0452576	NBPF15	NBPF member 15 [Source:HGNC Symbol;Acc:HGNC:28791]	protein_coding	1	144421386	144461674	-1
ENSG00000176715	409.155	0.269115	0.0805794	3.33976	0.000838522	0.013457	ACSF3	acyl-CoA synthetase family member 3 [Source:HGNC Symbol;Acc:HGNC:27288]	protein_coding	16	89088375	89155846	1
ENSG00000196323	2119.76	0.268387	0.0816847	3.28564	0.00101751	0.0157635	ZBTB44	zinc finger and BTB domain containing 44 [Source:HGNC Symbol;Acc:HGNC:25001]	protein_coding	11	130226677	130314686	-1
ENSG00000100592	2110.72	0.268383	0.0780144	3.44018	0.000581338	0.0100629	DAAM1	dishevelled associated activator of morphogenesis 1 [Source:HGNC Symbol;Acc:HGNC:18142]	protein_coding	14	59188646	59371405	1
ENSG00000126070	1592.63	0.267561	0.0870976	3.07197	0.0021265	0.028152	AGO3	argonaute 3, RISC catalytic component [Source:HGNC Symbol;Acc:HGNC:18421]	protein_coding	1	35930718	36072500	1
ENSG00000204387	1811.56	0.267173	0.0700922	3.81174	0.000137992	0.0030666	C6orf48	chromosome 6 open reading frame 48 [Source:HGNC Symbol;Acc:HGNC:19078]	protein_coding	6	31834608	31839766	1
ENSG00000111271	443.156	0.266338	0.0931633	2.85883	0.00425213	0.0476324	ACAD10	acyl-CoA dehydrogenase family member 10 [Source:HGNC Symbol;Acc:HGNC:21597]	protein_coding	12	111686056	111757107	1
ENSG00000245680	365.884	0.265085	0.0884265	2.9978	0.0027194	0.0340095	ZNF585B	zinc finger protein 585B [Source:HGNC Symbol;Acc:HGNC:30948]	protein_coding	19	37181579	37218153	-1
ENSG00000100320	2793.28	0.263984	0.0663387	3.97934	6.91077e-05	0.00172343	RBFOX2	RNA binding fox-1 homolog 2 [Source:HGNC Symbol;Acc:HGNC:9906]	protein_coding	22	35738736	36028425	-1
ENSG00000176834	786.501	0.261321	0.0647449	4.03617	5.43317e-05	0.0014189	VSIG10	V-set and immunoglobulin domain containing 10 [Source:HGNC Symbol;Acc:HGNC:26078]	protein_coding	12	118063593	118136026	-1
ENSG00000132199	1487.75	0.260494	0.0877077	2.97003	0.00297774	0.0365661	ENOSF1	enolase superfamily member 1 [Source:HGNC Symbol;Acc:HGNC:30365]	protein_coding	18	670324	712676	-1
ENSG00000152990	1749.44	0.258576	0.077778	3.32453	0.000885668	0.0141163	ADGRA3	adhesion G protein-coupled receptor A3 [Source:HGNC Symbol;Acc:HGNC:13839]	protein_coding	4	22345071	22516054	-1
ENSG00000128607	1080.97	0.257427	0.090232	2.85295	0.00433155	0.048239	KLHDC10	kelch domain containing 10 [Source:HGNC Symbol;Acc:HGNC:22194]	protein_coding	7	130070510	130135720	1
ENSG00000040933	673.598	0.256909	0.0867388	2.96187	0.00305775	0.0372224	INPP4A	inositol polyphosphate-4-phosphatase type I A [Source:HGNC Symbol;Acc:HGNC:6074]	protein_coding	2	98444854	98594390	1
ENSG00000214765	451.872	0.255185	0.0889785	2.86795	0.00413147	0.0465716	SEPT7P2	septin 7 pseudogene 2 [Source:HGNC Symbol;Acc:HGNC:32339]	transcribed_unprocessed_pseudogene	7	45723780	45768985	-1
ENSG00000184939	816.727	0.254243	0.0830625	3.06087	0.00220699	0.0289622	ZFP90	ZFP90 zinc finger protein [Source:HGNC Symbol;Acc:HGNC:23329]	protein_coding	16	68530090	68576072	1
ENSG00000273015	1090.99	0.254124	0.0853624	2.977	0.00291085	0.0360182	AC008124.1		lincRNA	12	45718046	45727775	-1
ENSG00000125846	522.587	0.254116	0.089018	2.85466	0.00430831	0.0480828	ZNF133	zinc finger protein 133 [Source:HGNC Symbol;Acc:HGNC:12917]	protein_coding	20	18288283	18316996	1
ENSG00000012822	547.741	0.252174	0.0883591	2.85397	0.0043177	0.0481288	CALCOCO1	calcium binding and coiled-coil domain 1 [Source:HGNC Symbol;Acc:HGNC:29306]	protein_coding	12	53708517	53727745	-1
ENSG00000238083	526.002	0.251905	0.0827867	3.04282	0.00234373	0.0304526	LRRC37A2	leucine rich repeat containing 37 member A2 [Source:HGNC Symbol;Acc:HGNC:32404]	protein_coding	17	46511511	46555650	1
ENSG00000125124	870.081	0.251464	0.0796918	3.15545	0.00160248	0.0226862	BBS2	Bardet-Biedl syndrome 2 [Source:HGNC Symbol;Acc:HGNC:967]	protein_coding	16	56466836	56520283	-1
ENSG00000008405	807.916	0.24995	0.0835167	2.99282	0.00276412	0.0344458	CRY1	cryptochrome circadian regulator 1 [Source:HGNC Symbol;Acc:HGNC:2384]	protein_coding	12	106991364	107093829	-1
ENSG00000203880	2319.77	0.249275	0.0693963	3.59206	0.00032808	0.00628162	PCMTD2	protein-L-isoaspartate (D-aspartate) O-methyltransferase domain containing 2 [Source:HGNC Symbol;Acc:HGNC:15882]	protein_coding	20	64255695	64287821	1
ENSG00000111224	214.396	0.2478	0.0861816	2.87533	0.00403612	0.0457999	PARP11	poly(ADP-ribose) polymerase family member 11 [Source:HGNC Symbol;Acc:HGNC:1186]	protein_coding	12	3791047	3873448	-1
ENSG00000138443	1096.93	0.245379	0.0717518	3.41983	0.000626597	0.01064	ABI2	abl interactor 2 [Source:HGNC Symbol;Acc:HGNC:24011]	protein_coding	2	203328219	203447723	1
ENSG00000141646	2323.72	0.244854	0.0698661	3.50462	0.000457263	0.00823035	SMAD4	SMAD family member 4 [Source:HGNC Symbol;Acc:HGNC:6770]	protein_coding	18	51028394	51085045	1
ENSG00000260920	460.097	0.241583	0.0830864	2.90762	0.00364194	0.0424886	AL031985.3		sense_overlapping	1	40464319	40466767	1
ENSG00000168280	3829.02	0.238923	0.082953	2.88022	0.003974	0.045317	KIF5C	kinesin family member 5C [Source:HGNC Symbol;Acc:HGNC:6325]	protein_coding	2	148875250	149026759	1
ENSG00000116205	463.693	0.238461	0.082147	2.90285	0.00369781	0.0430449	TCEANC2	transcription elongation factor A N-terminal and central domain containing 2 [Source:HGNC Symbol;Acc:HGNC:26494]	protein_coding	1	54053587	54112519	1
ENSG00000141447	628.447	0.237759	0.0702282	3.38552	0.000710444	0.0117975	OSBPL1A	oxysterol binding protein like 1A [Source:HGNC Symbol;Acc:HGNC:16398]	protein_coding	18	24162044	24397880	-1
ENSG00000172890	755.969	0.236372	0.066847	3.53602	0.000406209	0.00746479	NADSYN1	NAD synthetase 1 [Source:HGNC Symbol;Acc:HGNC:29832]	protein_coding	11	71453109	71524107	1
ENSG00000185420	481.636	0.234489	0.0750591	3.12406	0.00178377	0.0246387	SMYD3	SET and MYND domain containing 3 [Source:HGNC Symbol;Acc:HGNC:15513]	protein_coding	1	245749342	246507312	-1
ENSG00000117625	2180.43	0.231625	0.0780555	2.96745	0.00300285	0.0367243	RCOR3	REST corepressor 3 [Source:HGNC Symbol;Acc:HGNC:25594]	protein_coding	1	211258377	211316385	1
ENSG00000137504	3551.69	0.231372	0.0716033	3.2313	0.00123229	0.0184518	CREBZF	CREB/ATF bZIP transcription factor [Source:HGNC Symbol;Acc:HGNC:24905]	protein_coding	11	85659708	85682908	-1
ENSG00000138796	1662.9	0.22925	0.0628256	3.64898	0.000263279	0.00520199	HADH	hydroxyacyl-CoA dehydrogenase [Source:HGNC Symbol;Acc:HGNC:4799]	protein_coding	4	107989714	108035175	1
ENSG00000225830	961.476	0.226841	0.0745986	3.04082	0.00235938	0.0305802	ERCC6	ERCC excision repair 6, chromatin remodeling factor [Source:HGNC Symbol;Acc:HGNC:3438]	protein_coding	10	49455368	49539538	-1
ENSG00000118579	1687.53	0.223952	0.0664893	3.36825	0.000756474	0.0123829	MED28	mediator complex subunit 28 [Source:HGNC Symbol;Acc:HGNC:24628]	protein_coding	4	17614631	17634105	1
ENSG00000114251	2971.01	0.220849	0.07316	3.01872	0.00253849	0.0323042	WNT5A	Wnt family member 5A [Source:HGNC Symbol;Acc:HGNC:12784]	protein_coding	3	55465715	55490539	-1
ENSG00000181894	733.946	0.219856	0.0665118	3.30553	0.000947984	0.0149061	ZNF329	zinc finger protein 329 [Source:HGNC Symbol;Acc:HGNC:14209]	protein_coding	19	58126252	58155110	-1
ENSG00000153879	1268.05	0.217777	0.0699447	3.11356	0.00184847	0.0253824	CEBPG	CCAAT/enhancer binding protein gamma [Source:HGNC Symbol;Acc:HGNC:1837]	protein_coding	19	33373330	33382686	1
ENSG00000108854	1404.77	0.215933	0.0745763	2.89546	0.00378597	0.0438044	SMURF2	SMAD specific E3 ubiquitin protein ligase 2 [Source:HGNC Symbol;Acc:HGNC:16809]	protein_coding	17	64542295	64662068	-1
ENSG00000151806	1156.26	0.215805	0.0725599	2.97416	0.00293789	0.0362281	GUF1	GUF1 homolog, GTPase [Source:HGNC Symbol;Acc:HGNC:25799]	protein_coding	4	44678427	44700926	1
ENSG00000104447	3523.9	0.21507	0.0726671	2.95966	0.00307979	0.0374257	TRPS1	transcriptional repressor GATA binding 1 [Source:HGNC Symbol;Acc:HGNC:12340]	protein_coding	8	115408496	115809673	-1
ENSG00000107938	1232.93	0.20608	0.0698821	2.94897	0.00318832	0.0383455	EDRF1	erythroid differentiation regulatory factor 1 [Source:HGNC Symbol;Acc:HGNC:24640]	protein_coding	10	125719515	125764143	1
ENSG00000153944	3031.62	0.204649	0.0711734	2.87536	0.00403567	0.0457999	MSI2	musashi RNA binding protein 2 [Source:HGNC Symbol;Acc:HGNC:18585]	protein_coding	17	57255851	57684685	1
ENSG00000122786	3646.85	0.204616	0.0628322	3.25655	0.00112774	0.0170933	CALD1	caldesmon 1 [Source:HGNC Symbol;Acc:HGNC:1441]	protein_coding	7	134744252	134970728	1
ENSG00000187742	1554.27	0.191903	0.0661741	2.89997	0.00373195	0.0432746	SECISBP2	SECIS binding protein 2 [Source:HGNC Symbol;Acc:HGNC:30972]	protein_coding	9	89318506	89359662	1
ENSG00000140022	1396.4	0.180285	0.0633049	2.84788	0.00440111	0.0488772	STON2	stonin 2 [Source:HGNC Symbol;Acc:HGNC:30652]	protein_coding	14	81260656	81436465	-1
ENSG00000173598	2132	0.178954	0.0626894	2.85461	0.004309	0.0480828	NUDT4	nudix hydrolase 4 [Source:HGNC Symbol;Acc:HGNC:8051]	protein_coding	12	93377883	93408146	1

## Sheet: GSEA_report_Enza
NAME	GS<br> follow link to MSigDB	GS DETAILS	SIZE	ES	NES	NOM p-val	FDR q-val	FWER p-val	RANK AT MAX	LEADING EDGE
HALLMARK_KRAS_SIGNALING_UP	HALLMARK_KRAS_SIGNALING_UP	Details ...	100	0.354939	1.37988	0.0486577	0.915875	0.653	1431	tags=20%, list=11%, signal=22%
HALLMARK_COAGULATION	HALLMARK_COAGULATION	Details ...	68	0.369427	1.19896	0.209559	1	0.846	1859	tags=29%, list=14%, signal=34%
HALLMARK_ANGIOGENESIS	HALLMARK_ANGIOGENESIS	Details ...	19	0.433312	1.13558	0.307557	1	0.89	797	tags=16%, list=6%, signal=17%
HALLMARK_UV_RESPONSE_DN	HALLMARK_UV_RESPONSE_DN	Details ...	114	0.328434	1.10523	0.330325	0.873833	0.919	2624	tags=32%, list=19%, signal=39%
HALLMARK_KRAS_SIGNALING_DN	HALLMARK_KRAS_SIGNALING_DN	Details ...	86	0.352672	1.07827	0.354962	0.771389	0.928	3094	tags=43%, list=23%, signal=55%
HALLMARK_APICAL_SURFACE	HALLMARK_APICAL_SURFACE	Details ...	27	0.370817	1.04735	0.401544	0.71023	0.941	2174	tags=33%, list=16%, signal=40%
HALLMARK_COMPLEMENT	HALLMARK_COMPLEMENT	Details ...	112	0.256521	1.0465	0.373162	0.609905	0.941	1655	tags=17%, list=12%, signal=19%
HALLMARK_HEDGEHOG_SIGNALING	HALLMARK_HEDGEHOG_SIGNALING	Details ...	25	0.434817	1.01607	0.490347	0.587141	0.95	1268	tags=32%, list=9%, signal=35%
HALLMARK_EPITHELIAL_MESENCHYMAL_TRANSITION	HALLMARK_EPITHELIAL_MESENCHYMAL_TRANSITION	Details ...	109	0.324571	0.985755	0.540338	0.574362	0.958	1750	tags=28%, list=13%, signal=31%
HALLMARK_TGF_BETA_SIGNALING	HALLMARK_TGF_BETA_SIGNALING	Details ...	48	0.297945	0.915981	0.574669	0.625004	0.975	1813	tags=21%, list=13%, signal=24%
HALLMARK_WNT_BETA_CATENIN_SIGNALING	HALLMARK_WNT_BETA_CATENIN_SIGNALING	Details ...	36	0.333065	0.869329	0.625243	0.639263	0.987	2328	tags=25%, list=17%, signal=30%
HALLMARK_MYOGENESIS	HALLMARK_MYOGENESIS	Details ...	112	0.271202	0.751179	0.791587	0.746207	0.995	2591	tags=25%, list=19%, signal=31%

## Sheet: GSEA_report_control
NAME	GS<br> follow link to MSigDB	GS DETAILS	SIZE	ES	NES	NOM p-val	FDR q-val	FWER p-val	RANK AT MAX	LEADING EDGE
FATTY_ACID_METABOLISM	HALLMARK_FATTY_ACID_METABOLISM	Details ...	126	-0.476613	-1.84651	0	0.136038	0.05	852	tags=20%, list=6%, signal=21%
BILE_ACID_METABOLISM	HALLMARK_BILE_ACID_METABOLISM	Details ...	73	-0.459107	-1.76637	0	0.120391	0.077	1722	tags=26%, list=13%, signal=30%
ANDROGEN_RESPONSE	HALLMARK_ANDROGEN_RESPONSE	Details ...	96	-0.769417	-1.74236	0.00645161	0.0938011	0.09	1476	tags=59%, list=11%, signal=66%
PROTEIN_SECRETION	HALLMARK_PROTEIN_SECRETION	Details ...	90	-0.424359	-1.62792	0.0518962	0.153005	0.213	1487	tags=29%, list=11%, signal=32%
CHOLESTEROL_HOMEOSTASIS	HALLMARK_CHOLESTEROL_HOMEOSTASIS	Details ...	67	-0.630902	-1.608	0.0152174	0.140786	0.239	1754	tags=51%, list=13%, signal=58%
UNFOLDED_PROTEIN_RESPONSE	HALLMARK_UNFOLDED_PROTEIN_RESPONSE	Details ...	110	-0.424375	-1.59296	0.0337553	0.129599	0.26	2161	tags=33%, list=16%, signal=39%
ALLOGRAFT_REJECTION	HALLMARK_ALLOGRAFT_REJECTION	Details ...	76	-0.390277	-1.5219	0	0.17159	0.361	1136	tags=20%, list=8%, signal=21%
XENOBIOTIC_METABOLISM	HALLMARK_XENOBIOTIC_METABOLISM	Details ...	122	-0.473776	-1.48282	0.0303688	0.193798	0.42	2038	tags=39%, list=15%, signal=46%
APOPTOSIS	HALLMARK_APOPTOSIS	Details ...	120	-0.396768	-1.42218	0.0307692	0.24692	0.503	947	tags=21%, list=7%, signal=22%
MTORC1_SIGNALING	HALLMARK_MTORC1_SIGNALING	Details ...	190	-0.425146	-1.38116	0.148984	0.281208	0.566	2554	tags=38%, list=19%, signal=47%
INTERFERON_GAMMA_RESPONSE	HALLMARK_INTERFERON_GAMMA_RESPONSE	Details ...	114	-0.35145	-1.35864	0.0883002	0.291579	0.605	1885	tags=25%, list=14%, signal=28%
TNFA_SIGNALING_VIA_NFKB	HALLMARK_TNFA_SIGNALING_VIA_NFKB	Details ...	139	-0.460329	-1.34763	0.11465	0.283386	0.615	1559	tags=34%, list=12%, signal=38%
IL6_JAK_STAT3_SIGNALING	HALLMARK_IL6_JAK_STAT3_SIGNALING	Details ...	38	-0.380569	-1.25218	0.140389	0.419738	0.725	472	tags=11%, list=4%, signal=11%
PEROXISOME	HALLMARK_PEROXISOME	Details ...	88	-0.271845	-1.22408	0.145455	0.444519	0.755	668	tags=11%, list=5%, signal=12%
P53_PATHWAY	HALLMARK_P53_PATHWAY	Details ...	172	-0.312246	-1.18929	0.186695	0.48907	0.794	2003	tags=24%, list=15%, signal=28%
IL2_STAT5_SIGNALING	HALLMARK_IL2_STAT5_SIGNALING	Details ...	123	-0.360537	-1.18249	0.245614	0.470515	0.799	2470	tags=35%, list=18%, signal=42%
E2F_TARGETS	HALLMARK_E2F_TARGETS	Details ...	200	-0.38282	-1.17572	0.331325	0.454152	0.804	3000	tags=37%, list=22%, signal=47%
ESTROGEN_RESPONSE_LATE	HALLMARK_ESTROGEN_RESPONSE_LATE	Details ...	150	-0.366441	-1.155	0.278867	0.468903	0.824	1829	tags=35%, list=14%, signal=40%
INFLAMMATORY_RESPONSE	HALLMARK_INFLAMMATORY_RESPONSE	Details ...	83	-0.333067	-1.14144	0.258772	0.471561	0.834	673	tags=16%, list=5%, signal=16%
UV_RESPONSE_UP	HALLMARK_UV_RESPONSE_UP	Details ...	126	-0.321183	-1.13905	0.326489	0.452687	0.834	1792	tags=21%, list=13%, signal=24%
REACTIVE_OXYGEN_SPECIES_PATHWAY	HALLMARK_REACTIVE_OXYGEN_SPECIES_PATHWAY		42	-0.362694	-1.1104	0.358079	0.479824	0.853	3127	tags=38%, list=23%, signal=49%
SPERMATOGENESIS	HALLMARK_SPERMATOGENESIS		70	-0.269785	-1.10962	0.294737	0.458779	0.853	2747	tags=29%, list=20%, signal=36%
G2M_CHECKPOINT	HALLMARK_G2M_CHECKPOINT		198	-0.298246	-1.04153	0.410309	0.557325	0.907	3264	tags=39%, list=24%, signal=51%
OXIDATIVE_PHOSPHORYLATION	HALLMARK_OXIDATIVE_PHOSPHORYLATION		197	-0.306974	-1.03091	0.460348	0.549377	0.907	3746	tags=42%, list=28%, signal=57%
DNA_REPAIR	HALLMARK_DNA_REPAIR		143	-0.227675	-0.996672	0.455969	0.593592	0.93	2565	tags=22%, list=19%, signal=27%
ESTROGEN_RESPONSE_EARLY	HALLMARK_ESTROGEN_RESPONSE_EARLY		161	-0.333056	-0.979718	0.508658	0.600779	0.938	1205	tags=29%, list=9%, signal=31%
PI3K_AKT_MTOR_SIGNALING	HALLMARK_PI3K_AKT_MTOR_SIGNALING		89	-0.262072	-0.971636	0.5	0.591468	0.941	2997	tags=35%, list=22%, signal=44%
ADIPOGENESIS	HALLMARK_ADIPOGENESIS		166	-0.226173	-0.963201	0.516411	0.583995	0.944	2323	tags=25%, list=17%, signal=30%
GLYCOLYSIS	HALLMARK_GLYCOLYSIS		169	-0.294165	-0.929797	0.527149	0.626963	0.962	1647	tags=21%, list=12%, signal=24%
HEME_METABOLISM	HALLMARK_HEME_METABOLISM		153	-0.232569	-0.91155	0.594142	0.639216	0.962	1676	tags=18%, list=12%, signal=20%
HYPOXIA	HALLMARK_HYPOXIA		152	-0.345927	-0.894773	0.548533	0.647546	0.971	1067	tags=20%, list=8%, signal=21%
INTERFERON_ALPHA_RESPONSE	HALLMARK_INTERFERON_ALPHA_RESPONSE		57	-0.259181	-0.894675	0.610989	0.627572	0.971	1749	tags=19%, list=13%, signal=22%
APICAL_JUNCTION	HALLMARK_APICAL_JUNCTION		135	-0.291232	-0.827853	0.681633	0.722083	0.988	1398	tags=24%, list=10%, signal=26%
MITOTIC_SPINDLE	HALLMARK_MITOTIC_SPINDLE		195	-0.200428	-0.700112	0.795407	0.899775	0.996	3072	tags=29%, list=23%, signal=37%
NOTCH_SIGNALING	HALLMARK_NOTCH_SIGNALING		26	-0.25197	-0.697007	0.881988	0.878109	0.996	3140	tags=42%, list=23%, signal=55%
MYC_TARGETS_V1	HALLMARK_MYC_TARGETS_V1		200	-0.169859	-0.601854	0.843621	0.946751	0.997	3140	tags=21%, list=23%, signal=27%
MYC_TARGETS_V2	HALLMARK_MYC_TARGETS_V2		58	-0.193917	-0.595343	0.875479	0.924668	0.997	3257	tags=26%, list=24%, signal=34%
